# Supplementary material for: Transcriptome analysis of adenomyosis eutopic endometrium reveals molecular mechanisms involved in adenomyosis-related implantation failure and pregnancy disorders
Source: Reprod Biol Endocrinol. 2024 Jan 9;22:10. doi: 10.1186/s12958-023-01182-7 (PMC10775471; doi:10.1186/s12958-023-01182-7)
Supplement: Supplementary file 2 — Supplementary Material 2: Supplementary Table 1. Functional enrichment and KEGG pathway analysis of ADENO-SECorg [file 12958_2023_1182_MOESM2_ESM.xlsx]

## Sheet: Cell cycle and apoptosis
Biological process	Functional group	p.adjust	pvalue	tags	genes
positive regulation of cell cycle phase transition	cell cycle	0.0392153	0.000999001	0.2	23		Supplemental Table 1. Functional enrichment and KEGG pathway analysis of ADENO-SECorg.
positive regulation of mitotic cell cycle	cell cycle	0.0392153	0.000999001	0.21	25
meiotic chromosome segregation	cell cycle	0.0392153	0.000999001	0.22	21
regulation of cell cycle phase transition	cell cycle	0.0392153	0.000999001	0.22	87
positive regulation of mitotic cell cycle phase transition	cell cycle	0.0392153	0.000999001	0.23	21
meiotic nuclear division	cell cycle	0.0392153	0.000999001	0.23	43
meiosis I	cell cycle	0.0392153	0.000999001	0.23	30
meiosis I cell cycle process	cell cycle	0.0392153	0.000999001	0.24	32
regulation of mitotic cell cycle phase transition	cell cycle	0.0392153	0.000999001	0.24	72
chromosome segregation	cell cycle	0.0392153	0.000999001	0.25	87
meiotic cell cycle	cell cycle	0.0392153	0.000999001	0.25	65
chromosome organization involved in meiotic cell cycle	cell cycle	0.0392153	0.000999001	0.25	18
nuclear chromosome segregation	cell cycle	0.0392153	0.000999001	0.26	75
meiotic cell cycle process	cell cycle	0.0392153	0.000999001	0.26	53
cellular process involved in reproduction in multicellular organism	cellular process	0.0392153	0.000999001	0.26	104
regulation of nuclear division	cell cycle	0.0392153	0.000999001	0.27	37
nuclear division	cell cycle	0.0392153	0.000999001	0.27	118
positive regulation of cell cycle process	cell cycle	0.0392153	0.000999001	0.27	64
DNA replication	cell cycle	0.0392153	0.000999001	0.28	79
negative regulation of cell cycle phase transition	cell cycle	0.0392153	0.000999001	0.28	69
regulation of meiotic cell cycle	cell cycle	0.0392153	0.000999001	0.29	15
regulation of mitotic nuclear division	cell cycle	0.0392153	0.000999001	0.29	32
sister chromatid cohesion	cell cycle	0.0392153	0.000999001	0.29	18
negative regulation of mitotic cell cycle phase transition	cell cycle	0.0392153	0.000999001	0.29	51
mitotic cytokinesis	cell cycle	0.0392153	0.000999001	0.3	21
negative regulation of mitotic cell cycle	cell cycle	0.0392153	0.000999001	0.3	67
sister chromatid segregation	cell cycle	0.0392153	0.000999001	0.31	64
negative regulation of DNA replication	cell cycle	0.0392153	0.000999001	0.31	10
mitotic nuclear division	cell cycle	0.0392153	0.000999001	0.31	91
positive regulation of cytokinesis	cell cycle	0.0392153	0.000999001	0.31	12
regulation of cell cycle G2/M phase transition	cell cycle	0.0392153	0.000999001	0.31	33
positive regulation of meiotic cell cycle	cell cycle	0.0392153	0.000999001	0.31	8
spindle assembly	cell cycle	0.0392153	0.000999001	0.31	38
negative regulation of cell cycle	cell cycle	0.0392153	0.000999001	0.31	114
chromosome separation	cell cycle	0.0392153	0.000999001	0.32	31
regulation of DNA replication	cell cycle	0.0392153	0.000999001	0.32	42
negative regulation of cell cycle process	cell cycle	0.0392153	0.000999001	0.32	93
cytokinesis	cell cycle	0.0392153	0.000999001	0.32	55
regulation of chromosome segregation	cell cycle	0.0392153	0.000999001	0.33	30
DNA-templated DNA replication	cell cycle	0.0392153	0.000999001	0.33	53
mitotic sister chromatid segregation	cell cycle	0.0392153	0.000999001	0.34	58
regulation of G2/M transition of mitotic cell cycle	cell cycle	0.0392153	0.000999001	0.34	33
establishment of spindle localization	cell cycle	0.0392153	0.000999001	0.34	17
regulation of cytokinesis	cell cycle	0.0392153	0.000999001	0.34	30
metaphase/anaphase transition of cell cycle	cell cycle	0.0392153	0.000999001	0.35	23
regulation of metaphase/anaphase transition of cell cycle	cell cycle	0.0392153	0.000999001	0.35	22
mitotic sister chromatid separation	cell cycle	0.0392153	0.000999001	0.35	24
regulation of sister chromatid segregation	cell cycle	0.0392153	0.000999001	0.35	25
positive regulation of cell cycle G2/M phase transition	cell cycle	0.0392153	0.000999001	0.35	11
cytoskeleton-dependent cytokinesis	cell cycle	0.0392153	0.000999001	0.35	35
regulation of cell division	cell cycle	0.0392153	0.000999001	0.35	63
regulation of chromosome separation	cell cycle	0.0392153	0.000999001	0.36	26
negative regulation of nuclear division	cell cycle	0.0392153	0.000999001	0.36	20
G2/M transition of mitotic cell cycle	cell cycle	0.0392153	0.000999001	0.36	51
metaphase/anaphase transition of mitotic cell cycle	cell cycle	0.0392153	0.000999001	0.37	23
regulation of mitotic metaphase/anaphase transition	cell cycle	0.0392153	0.000999001	0.37	22
regulation of mitotic sister chromatid separation	cell cycle	0.0392153	0.000999001	0.37	24
mitotic spindle organization	cell cycle	0.0392153	0.000999001	0.37	46
spindle organization	cell cycle	0.0392153	0.000999001	0.37	69
female meiotic nuclear division	cell cycle	0.0392153	0.000999001	0.38	12
regulation of mitotic sister chromatid segregation	cell cycle	0.0392153	0.000999001	0.39	18
positive regulation of G2/M transition of mitotic cell cycle	cell cycle	0.0392153	0.000999001	0.39	11
mitotic spindle assembly	cell cycle	0.0392153	0.000999001	0.39	27
negative regulation of cell cycle G2/M phase transition	cell cycle	0.0392153	0.000999001	0.39	25
DNA-templated DNA replication maintenance of fidelity	cell cycle	0.0392153	0.000999001	0.39	19
replication fork processing	cell cycle	0.0392153	0.000999001	0.39	16
negative regulation of metaphase/anaphase transition of cell cycle	cell cycle	0.0392153	0.000999001	0.4	17
negative regulation of chromosome segregation	cell cycle	0.0392153	0.000999001	0.4	18
negative regulation of chromosome separation	cell cycle	0.0392153	0.000999001	0.4	18
negative regulation of mitotic nuclear division	cell cycle	0.0392153	0.000999001	0.4	19
regulation of DNA-templated DNA replication	cell cycle	0.0392153	0.000999001	0.4	21
microtubule cytoskeleton organization involved in mitosis	cell cycle	0.0392153	0.000999001	0.4	60
negative regulation of G2/M transition of mitotic cell cycle	cell cycle	0.0392153	0.000999001	0.4	25
establishment of mitotic spindle localization	cell cycle	0.0392153	0.000999001	0.4	14
negative regulation of mitotic metaphase/anaphase transition	cell cycle	0.0392153	0.000999001	0.42	17
mitotic spindle checkpoint signaling	cell cycle	0.0392153	0.000999001	0.42	16
negative regulation of sister chromatid segregation	cell cycle	0.0392153	0.000999001	0.42	18
negative regulation of mitotic sister chromatid segregation	cell cycle	0.0392153	0.000999001	0.42	18
negative regulation of mitotic sister chromatid separation	cell cycle	0.0392153	0.000999001	0.42	18
DNA replication initiation	cell cycle	0.0392153	0.000999001	0.42	16
centromeric sister chromatid cohesion	cell cycle	0.0392153	0.00100806	0.42	5
metaphase plate congression	cell cycle	0.0392153	0.000999001	0.42	27
positive regulation of cell cycle	cell cycle	0.0392153	0.000999001	0.42	135
attachment of spindle microtubules to kinetochore	cell cycle	0.0392153	0.000999001	0.43	16
mitotic metaphase plate congression	cell cycle	0.0392153	0.000999001	0.43	22
regulation of mitotic cell cycle	cell cycle	0.0392153	0.000999001	0.43	197
mitotic cell cycle phase transition	cell cycle	0.0392153	0.000999001	0.43	184
regulation of execution phase of apoptosis	apoptosis	0.0392153	0.000999001	0.44	11
centromere complex assembly	cell cycle	0.0392153	0.000999001	0.45	14
meiosis II	cell cycle	0.0392153	0.00102041	0.45	5
meiosis II cell cycle process	cell cycle	0.0392153	0.00102041	0.45	5
cell cycle G2/M phase transition	cell cycle	0.0392153	0.000999001	0.46	72
nuclear DNA replication	cell cycle	0.0392153	0.000999001	0.47	18
cell cycle DNA replication	cell cycle	0.0392153	0.000999001	0.47	20
meiotic sister chromatid segregation	cell cycle	0.0392153	0.00102354	0.5	5
meiotic sister chromatid cohesion	cell cycle	0.0392153	0.00102354	0.5	5
kinetochore assembly	cell cycle	0.0392153	0.000999001	0.5	9
meiotic cell cycle phase transition	cell cycle	0.0392153	0.00100806	0.5	6
protein localization to kinetochore	cell cycle	0.0392153	0.001001	0.53	10
DNA unwinding involved in DNA replication	cell cycle	0.0392153	0.000999001	0.55	12
kinetochore organization	cell cycle	0.0392153	0.000999001	0.57	13
regulation of DNA-directed DNA polymerase activity	cell cycle	0.0392153	0.00100604	0.62	8
positive regulation of DNA-directed DNA polymerase activity	cell cycle	0.0392153	0.00100604	0.62	8
negative regulation of execution phase of apoptosis	apoptosis	0.0392153	0.001	0.65	11
mitotic DNA replication	cell cycle	0.0392153	0.00100402	0.71	10
spindle midzone assembly	cell cycle	0.0392153	0.00100806	0.75	9
regulation of attachment of spindle microtubules to kinetochore	cell cycle	0.0392153	0.00100604	0.77	10
spindle elongation	cell cycle	0.0392153	0.00102354	0.8	8

## Sheet: DNA damage-Chromosome organiz
Biological process	Functional group	p.adjust	pvalue	tags	genes
double-strand break repair via homologous recombination	DNA damage	0.0392153	0.000999001	0.25	41
recombinational repair	DNA damage	0.0392153	0.000999001	0.25	41
DNA damage checkpoint signaling	checkpoint signaling	0.0392153	0.000999001	0.29	33
cell cycle checkpoint signaling	checkpoint signaling	0.0392153	0.000999001	0.31	52
chromosome condensation	chromosome organization	0.0392153	0.000999001	0.31	15
negative regulation of chromosome organization	chromosome organization	0.0392153	0.000999001	0.31	28
interstrand cross-link repair	DNA damage	0.0392153	0.000999001	0.31	10
DNA integrity checkpoint signaling	checkpoint signaling	0.0392153	0.000999001	0.32	39
regulation of chromosome organization	chromosome organization	0.0392153	0.000999001	0.32	68
mitotic cell cycle checkpoint signaling	checkpoint signaling	0.0392153	0.000999001	0.34	44
mitotic DNA integrity checkpoint signaling	checkpoint signaling	0.0392153	0.000999001	0.35	30
DNA duplex unwinding	chromosome organization	0.0392153	0.000999001	0.35	31
DNA conformation change	chromosome organization	0.0392153	0.000999001	0.35	36
DNA geometric change	chromosome organization	0.0392153	0.000999001	0.37	35
microtubule polymerization or depolymerization	cytoskeleton organization	0.0392153	0.000999001	0.37	46
regulation of response to DNA damage stimulus	DNA damage	0.0392153	0.000999001	0.4	99
spindle checkpoint signaling	checkpoint signaling	0.0392153	0.000999001	0.41	16
mitotic spindle assembly checkpoint signaling	checkpoint signaling	0.0392153	0.000999001	0.42	16
spindle assembly checkpoint signaling	checkpoint signaling	0.0392153	0.000999001	0.42	16
mitotic G2 DNA damage checkpoint signaling	checkpoint signaling	0.0392153	0.000999001	0.43	15
regulation of DNA repair	DNA damage	0.0392153	0.000999001	0.43	65
signal transduction in response to DNA damage	DNA damage	0.0392153	0.000999001	0.43	74
mitotic G2/M transition checkpoint	checkpoint signaling	0.0392153	0.000999001	0.44	21
double-strand break repair	DNA damage	0.0392153	0.000999001	0.45	123
double-strand break repair via break-induced replication	DNA damage	0.0392153	0.00100806	0.83	10

## Sheet: Response O2 levels-metabolism
Biological process	Functional group	p.adjust	pvalue	tags	genes
regulation of DNA biosynthetic process	metabolism	0.0392153	0.000999001	0.35	42
DNA recombination	metabolism	0.0392153	0.000999001	0.37	118
regulation of DNA metabolic process	metabolism	0.0392153	0.000999001	0.37	175
response to oxygen levels	response to oxygen levels	0.0392153	0.000999001	0.37	120
response to decreased oxygen levels	response to oxygen levels	0.0392153	0.000999001	0.38	112
response to UV	response to radiation	0.0392153	0.000999001	0.38	55
response to hypoxia	response to oxygen levels	0.0392153	0.000999001	0.39	109
positive regulation of DNA biosynthetic process	metabolism	0.0392153	0.000999001	0.4	29
DNA biosynthetic process	metabolism	0.0392153	0.000999001	0.41	77
response to metal ion	response to inorganic substance	0.0392153	0.000999001	0.41	140
positive regulation of DNA metabolic process	metabolism	0.0392153	0.000999001	0.42	109
response to estradiol	response to organic substance	0.0392153	0.000999001	0.42	52
response to steroid hormone	response to hormones	0.0392153	0.000999001	0.46	150
cellular response to steroid hormone stimulus	response to hormones	0.0392153	0.000999001	0.47	92
response to ketone	response to organic substance	0.0392153	0.000999001	0.47	88
cellular response to oxygen levels	response to oxygen levels	0.0392153	0.000999001	0.47	77
cellular response to decreased oxygen levels	response to oxygen levels	0.0392153	0.000999001	0.48	71
response to hydrogen peroxide	response to oxygen levels	0.0392153	0.000999001	0.5	63
ribonucleoside metabolic process	metabolism	0.0392153	0.000999001	0.51	19

## Sheet: Oocyte and embryo development
Biological process	Functional group	p.adjust	pvalue	tags	genes
female gamete generation	oocyte development	0.0392153	0.000999001	0.19	30
oogenesis	oocyte development	0.0392153	0.000999001	0.21	21
blastocyst growth	embryo development	0.0392153	0.001001	0.25	5
oocyte differentiation	oocyte development	0.0392153	0.000999001	0.28	16
oocyte development	oocyte development	0.0392153	0.000999001	0.28	15
inner cell mass cell proliferation	embryo development	0.0392153	0.00100604	0.38	5
urogenital system development	system development	0.0392153	0.000999001	0.39	137
renal system development	system development	0.0392153	0.000999001	0.41	126
in utero embryonic development	embryo development	0.0392153	0.000999001	0.44	168

## Sheet: Others
Biological process	Functional group	p.adjust	pvalue	tags	genes
chromosome localization	organelle localization	0.0392153	0.000999001	0.25	21
heterophilic cell-cell adhesion via plasma membrane cell adhesion molecules	cell-cell adhesion	0.0392153	0.000999001	0.25	13
establishment of chromosome localization	organelle localization	0.0392153	0.000999001	0.26	21
protein-DNA complex assembly	protein-DNA complex assembly	0.0392153	0.000999001	0.26	49
organelle fission	organelle organization	0.0392153	0.000999001	0.29	140
complement activation	immune response	0.0392153	0.000999001	0.29	24
negative regulation of organelle organization	organelle organization	0.0392153	0.000999001	0.34	119
establishment of organelle localization	organelle organization	0.0392153	0.000999001	0.4	161
protein localization to chromosome, centromeric region	protein localization to chromosome	0.0392153	0.000999001	0.44	11
negative regulation of transferase activity	regulation of catalytic activity	0.0392153	0.000999001	0.44	117
regulation of signaling receptor activity	regulation of signal transduction	0.0392153	0.000999001	0.44	72
regulation of protein serine/threonine kinase activity	regulation of protein kinase activity	0.0392153	0.000999001	0.46	168
regulation of cyclin-dependent protein kinase activity	regulation of protein kinase activity	0.0392153	0.000999001	0.48	48
non-membrane-bounded organelle assembly	organelle organization	0.0392153	0.000999001	0.53	199
protein localization to condensed chromosome	protein localization to chromosome	0.0392153	0.001001	0.53	10

## Sheet: KEGG Pathways
KEGG Pathway	p.adjust	tags	genes
Cushing syndrome	0.0311004	0.29	45
Oocyte meiosis	0.00054259	0.31	40
Cellular senescence	0.00260571	0.31	48
Cell cycle	3.34e-08	0.33	42
Fanconi anemia pathway	0.0073834	0.33	18
Aminoacyl-tRNA biosynthesis	0.000364736	0.38	25
DNA replication	0.00122418	0.39	14
Human T-cell leukemia virus 1 infection	0.0105591	0.46	103
Valine, leucine and isoleucine degradation	0.0105591	0.48	23
