# Supplementary material for: Transcriptome analysis of adenomyosis eutopic endometrium reveals molecular mechanisms involved in adenomyosis-related implantation failure and pregnancy disorders
Source: Reprod Biol Endocrinol. 2024 Jan 9;22:10. doi: 10.1186/s12958-023-01182-7 (PMC10775471; doi:10.1186/s12958-023-01182-7)
Supplement: Supplementary file 3 — Supplementary Material 3: Supplementary Table 2. Functional enrichment and KEGG pathway analysis of ADENO-GESTorg [file 12958_2023_1182_MOESM3_ESM.xlsx]

## Sheet: Embryo develop-vital processes
Biological Process	Functional group	p.adjust	tags	genes
cell maturation	development	0.0370172	0.27	50		Supplemental Table 2. Functional enrichment and KEGG pathway analysis of ADENO-GESTorg.
anatomical structure maturation	development	0.0370172	0.27	67
cellular process involved in reproduction in multicellular organism	vital processes	0.0221314	0.27	109
developmental maturation	development	0.0221314	0.32	93
female gamete generation	oocyte development	0.0221314	0.33	52
osteoblast differentiation	development	0.0221314	0.34	80
regulation of reproductive process	vital processes	0.0370172	0.36	62
renal system development	development	0.0370172	0.37	115
mesenchymal cell differentiation	development	0.0221314	0.37	89
inner cell mass cell proliferation	embryo development	0.0221314	0.38	5
positive regulation of cardiac muscle hypertrophy	muscle hypertrophy	0.0221314	0.38	13
positive regulation of muscle hypertrophy	muscle hypertrophy	0.0221314	0.38	13
ossification	ossification	0.0221314	0.39	161
muscle tissue development	development	0.0370172	0.42	168
oogenesis	oocyte development	0.0221314	0.42	42
mesenchyme development	development	0.0221314	0.43	125
mesenchymal cell development	development	0.0370172	0.43	38
striated muscle tissue development	development	0.0370172	0.44	108
blastocyst growth	embryo development	0.0221314	0.45	9
oocyte differentiation	oocyte development	0.0221314	0.45	26
oocyte development	oocyte development	0.0221314	0.46	25
somatic diversification of immune receptors	development	0.0221314	0.47	37
oocyte maturation	oocyte development	0.0370172	0.48	13
in utero embryonic development	embryo development	0.0221314	0.49	191
cardiac neural crest cell differentiation involved in heart development	development	0.0370172	0.6	9
cardiac neural crest cell development involved in heart development	development	0.0370172	0.6	9
cellular respiration	vital processes	0.0221314	0.65	147
aerobic respiration	vital processes	0.0221314	0.69	127

## Sheet: Cell cycle and Apoptosis
Biological Process	Functional group	p.adjust	tags	genes
positive regulation of meiotic nuclear division	cell cycle	0.0221314	0.19	3
regulation of meiotic nuclear division	cell cycle	0.0221314	0.19	6
homologous chromosome segregation	cell cycle	0.0221314	0.31	20
male meiotic nuclear division	cell cycle	0.0221314	0.31	16
positive regulation of cell cycle G1/S phase transition	cell cycle	0.0370172	0.31	18
meiotic nuclear division	cell cycle	0.0221314	0.32	60
meiotic chromosome segregation	cell cycle	0.0221314	0.33	32
chromosome organization involved in meiotic cell cycle	cell cycle	0.0221314	0.33	24
meiosis I	cell cycle	0.0221314	0.33	42
regulation of cell cycle G1/S phase transition	cell cycle	0.0221314	0.34	58
resolution of meiotic recombination intermediates	cell cycle	0.0221314	0.35	6
meiosis I cell cycle process	cell cycle	0.0221314	0.35	47
positive regulation of cell division	cell cycle	0.0221314	0.35	30
meiotic chromosome separation	cell cycle	0.0221314	0.36	9
positive regulation of cell cycle phase transition	cell cycle	0.0221314	0.36	41
regulation of G1/S transition of mitotic cell cycle	cell cycle	0.0221314	0.36	52
regulation of nuclear division	cell cycle	0.0221314	0.37	52
positive regulation of mitotic cell cycle phase transition	cell cycle	0.0221314	0.37	34
positive regulation of nuclear division	cell cycle	0.0221314	0.37	22
exit from mitosis	cell cycle	0.0370172	0.37	11
regulation of DNA replication	cell cycle	0.0221314	0.38	50
meiotic cell cycle process	cell cycle	0.0221314	0.38	78
G1/S transition of mitotic cell cycle	cell cycle	0.0221314	0.38	80
chromosome segregation	cell cycle	0.0221314	0.39	136
regulation of cytokinesis	cell cycle	0.0221314	0.39	34
mitotic G2 DNA damage checkpoint signaling	cell cycle	0.0221314	0.4	14
nuclear chromosome segregation	cell cycle	0.0221314	0.41	116
meiotic cell cycle	cell cycle	0.0221314	0.41	109
positive regulation of cell cycle process	cell cycle	0.0221314	0.41	96
positive regulation of cell cycle	cell cycle	0.0221314	0.41	131
DNA-templated DNA replication	cell cycle	0.0221314	0.42	67
nuclear division	cell cycle	0.0221314	0.42	187
negative regulation of cell cycle	cell cycle	0.0221314	0.42	155
centrosome cycle	cell cycle	0.0221314	0.42	55
regulation of cyclin-dependent protein kinase activity	cell cycle	0.0221314	0.42	42
male meiosis I	cell cycle	0.0221314	0.43	12
regulation of cell cycle phase transition	cell cycle	0.0221314	0.43	172
regulation of meiotic cell cycle	cell cycle	0.0221314	0.43	22
centrosome duplication	cell cycle	0.0221314	0.43	32
negative regulation of mitotic nuclear division	cell cycle	0.0221314	0.44	21
female meiotic nuclear division	cell cycle	0.0221314	0.44	14
negative regulation of mitotic cell cycle phase transition	cell cycle	0.0221314	0.44	77
negative regulation of cell cycle phase transition	cell cycle	0.0221314	0.44	108
negative regulation of cell cycle process	cell cycle	0.0221314	0.44	127
regulation of mitotic cell cycle	cell cycle	0.0221314	0.44	205
positive regulation of mitotic cell cycle	cell cycle	0.0221314	0.44	53
DNA duplex unwinding	cell cycle	0.0221314	0.45	40
regulation of mitotic cell cycle phase transition	cell cycle	0.0221314	0.45	138
cytokinesis	cell cycle	0.0221314	0.45	77
mitotic cell cycle phase transition	cell cycle	0.0221314	0.45	192
negative regulation of mitotic cell cycle	cell cycle	0.0221314	0.45	101
spindle assembly	cell cycle	0.0221314	0.45	54
positive regulation of cytokinesis	cell cycle	0.0221314	0.46	18
spindle organization	cell cycle	0.0221314	0.46	86
meiotic spindle organization	cell cycle	0.0221314	0.47	7
sister chromatid segregation	cell cycle	0.0221314	0.47	95
mitotic chromosome condensation	cell cycle	0.0221314	0.47	9
negative regulation of nuclear division	cell cycle	0.0221314	0.47	26
DNA replication	cell cycle	0.0221314	0.47	131
microtubule cytoskeleton organization involved in mitosis	cell cycle	0.0221314	0.47	71
cytoskeleton-dependent cytokinesis	cell cycle	0.0221314	0.47	47
regulation of cell division	cell cycle	0.0221314	0.47	86
negative regulation of metaphase/anaphase transition of cell cycle	cell cycle	0.0221314	0.48	20
regulation of chromosome segregation	cell cycle	0.0221314	0.48	44
regulation of DNA-templated DNA replication	cell cycle	0.0221314	0.48	25
mitotic nuclear division	cell cycle	0.0221314	0.48	142
metaphase plate congression	cell cycle	0.0221314	0.48	31
mitotic spindle organization	cell cycle	0.0221314	0.48	59
negative regulation of chromosome segregation	cell cycle	0.0221314	0.49	22
negative regulation of chromosome separation	cell cycle	0.0221314	0.49	22
mitotic sister chromatid segregation	cell cycle	0.0221314	0.49	83
replication fork processing	cell cycle	0.0221314	0.49	20
mitotic metaphase plate congression	cell cycle	0.0221314	0.49	25
mitotic cytokinesis	cell cycle	0.0221314	0.49	35
mitotic spindle assembly	cell cycle	0.0221314	0.49	34
cell cycle G1/S phase transition	cell cycle	0.0221314	0.49	115
negative regulation of mitotic metaphase/anaphase transition	cell cycle	0.0221314	0.5	20
nuclear DNA replication	cell cycle	0.0221314	0.5	19
regulation of mitotic nuclear division	cell cycle	0.0221314	0.5	55
meiotic sister chromatid segregation	cell cycle	0.0376862	0.5	5
meiotic sister chromatid cohesion	cell cycle	0.0376862	0.5	5
negative regulation of sister chromatid segregation	cell cycle	0.0221314	0.51	22
negative regulation of mitotic sister chromatid segregation	cell cycle	0.0221314	0.51	22
negative regulation of mitotic sister chromatid separation	cell cycle	0.0221314	0.51	22
metaphase/anaphase transition of cell cycle	cell cycle	0.0221314	0.51	33
mitotic sister chromatid separation	cell cycle	0.0221314	0.51	35
regulation of metaphase/anaphase transition of cell cycle	cell cycle	0.0221314	0.51	32
regulation of cell cycle G2/M phase transition	cell cycle	0.0221314	0.51	55
cell cycle G2/M phase transition	cell cycle	0.0221314	0.51	79
regulation of sister chromatid segregation	cell cycle	0.0221314	0.53	38
metaphase/anaphase transition of mitotic cell cycle	cell cycle	0.0221314	0.53	33
regulation of mitotic metaphase/anaphase transition	cell cycle	0.0221314	0.53	32
DNA-templated DNA replication maintenance of fidelity	cell cycle	0.0221314	0.53	26
regulation of G2/M transition of mitotic cell cycle	cell cycle	0.0221314	0.53	51
negative regulation of G2/M transition of mitotic cell cycle	cell cycle	0.0221314	0.53	33
negative regulation of cell cycle G2/M phase transition	cell cycle	0.0221314	0.53	34
regulation of mitotic sister chromatid segregation	cell cycle	0.0221314	0.54	25
regulation of mitotic sister chromatid separation	cell cycle	0.0221314	0.54	35
intrinsic apoptotic signaling pathway	apoptosis	0.0370172	0.54	158
DNA unwinding involved in DNA replication	cell cycle	0.0221314	0.55	12
meiosis II	cell cycle	0.0221314	0.55	6
meiosis II cell cycle process	cell cycle	0.0221314	0.55	6
DNA replication initiation	cell cycle	0.0221314	0.55	21
cell cycle DNA replication	cell cycle	0.0221314	0.56	24
kinetochore assembly	cell cycle	0.0221314	0.56	10
kinetochore organization	cell cycle	0.0221314	0.57	13
centromeric sister chromatid cohesion	cell cycle	0.0221314	0.58	7
positive regulation of cell cycle G2/M phase transition	cell cycle	0.0221314	0.58	18
G2/M transition of mitotic cell cycle	cell cycle	0.0221314	0.58	81
centrosome separation	cell cycle	0.0221314	0.6	9
positive regulation of G2/M transition of mitotic cell cycle	cell cycle	0.0221314	0.61	17
mitotic sister chromatid cohesion	cell cycle	0.0221314	0.61	17
regulation of DNA-directed DNA polymerase activity	cell cycle	0.0221314	0.62	8
positive regulation of DNA-directed DNA polymerase activity	cell cycle	0.0221314	0.62	8
DNA strand elongation	cell cycle	0.0221314	0.62	23
mitotic recombination	cell cycle	0.0221314	0.62	16
mitotic centrosome separation	cell cycle	0.0221314	0.64	9
attachment of spindle microtubules to kinetochore	cell cycle	0.0221314	0.65	24
centromere complex assembly	cell cycle	0.0221314	0.65	20
negative regulation of DNA replication	cell cycle	0.0370172	0.66	21
mitotic DNA replication	cell cycle	0.0221314	0.79	11
DNA strand elongation involved in DNA replication	cell cycle	0.0221314	0.8	12
spindle elongation	cell cycle	0.022287	0.8	8
spindle midzone assembly	cell cycle	0.0221314	0.83	10
regulation of attachment of spindle microtubules to kinetochore	cell cycle	0.0221314	0.85	11

## Sheet: Metabolism
Biological Process	Functional group	p.adjust	tags	genes
alcohol metabolic process	metabolism	0.0370172	0.38	136
negative regulation of DNA metabolic process	metabolism	0.0221314	0.39	58
positive regulation of DNA biosynthetic process	metabolism	0.0221314	0.4	29
organic hydroxy compound biosynthetic process	metabolism	0.0221314	0.4	95
sulfur compound metabolic process	metabolism	0.0221314	0.4	136
steroid biosynthetic process	metabolism	0.0370172	0.41	70
regulation of DNA metabolic process	metabolism	0.0221314	0.42	199
cellular modified amino acid metabolic process	metabolism	0.0370172	0.42	78
purine ribonucleoside metabolic process	metabolism	0.0221314	0.43	10
purine-containing compound biosynthetic process	metabolism	0.0221314	0.43	86
purine nucleotide biosynthetic process	metabolism	0.0221314	0.43	81
purine nucleotide metabolic process	metabolism	0.0221314	0.43	167
ribonucleotide metabolic process	metabolism	0.0221314	0.44	168
ribose phosphate metabolic process	metabolism	0.0221314	0.44	171
cholesterol biosynthetic process	metabolism	0.0221314	0.44	24
secondary alcohol biosynthetic process	metabolism	0.0221314	0.44	24
sterol biosynthetic process	metabolism	0.0221314	0.44	27
purine ribonucleotide biosynthetic process	metabolism	0.0221314	0.44	74
ribonucleotide biosynthetic process	metabolism	0.0221314	0.44	80
ribose phosphate biosynthetic process	metabolism	0.0221314	0.44	82
purine-containing compound metabolic process	metabolism	0.0221314	0.44	181
regulation of DNA biosynthetic process	metabolism	0.0221314	0.45	54
organic acid biosynthetic process	metabolism	0.0221314	0.45	138
carboxylic acid biosynthetic process	metabolism	0.0221314	0.45	137
small molecule catabolic process	metabolism	0.0370172	0.46	174
positive regulation of DNA metabolic process	metabolism	0.0221314	0.46	119
DNA biosynthetic process	metabolism	0.0221314	0.47	88
alcohol biosynthetic process	metabolism	0.0221314	0.47	64
fatty acid metabolic process	metabolism	0.0221314	0.48	185
cellular amino acid metabolic process	metabolism	0.0370172	0.48	133
nucleotide biosynthetic process	metabolism	0.0221314	0.48	121
nucleotide metabolic process	metabolism	0.0221314	0.49	236
nucleoside phosphate metabolic process	metabolism	0.0221314	0.49	239
nucleoside bisphosphate metabolic process	metabolism	0.0221314	0.49	61
ribonucleoside bisphosphate metabolic process	metabolism	0.0221314	0.49	61
purine nucleoside bisphosphate metabolic process	metabolism	0.0221314	0.49	61
nucleoside phosphate biosynthetic process	metabolism	0.0221314	0.49	123
nucleic acid phosphodiester bond hydrolysis	metabolism	0.0221314	0.49	117
cellular lipid catabolic process	metabolism	0.0221314	0.5	109
phospholipid metabolic process	metabolism	0.0221314	0.5	195
glycerophospholipid metabolic process	metabolism	0.0370172	0.5	153
acyl-CoA metabolic process	metabolism	0.0221314	0.5	46
thioester metabolic process	metabolism	0.0221314	0.5	46
nucleoside monophosphate metabolic process	metabolism	0.0370172	0.51	40
nucleoside bisphosphate biosynthetic process	metabolism	0.0221314	0.51	30
ribonucleoside bisphosphate biosynthetic process	metabolism	0.0221314	0.51	30
purine nucleoside bisphosphate biosynthetic process	metabolism	0.0221314	0.51	30
deoxyribonucleotide metabolic process	metabolism	0.0370172	0.52	23
sulfur compound biosynthetic process	metabolism	0.0370172	0.52	76
regulation of protein catabolic process	metabolism	0.0221314	0.53	207
glycerolipid biosynthetic process	metabolism	0.0370172	0.53	133
dephosphorylation	metabolism	0.0370172	0.53	221
purine ribonucleotide metabolic process	metabolism	0.0221314	0.54	195
proteasomal protein catabolic process	metabolism	0.0221314	0.54	268
generation of precursor metabolites and energy	metabolism	0.0221314	0.54	261
proteasome-mediated ubiquitin-dependent protein catabolic process	metabolism	0.0221314	0.54	221
coenzyme A metabolic process	metabolism	0.0221314	0.56	10
phospholipid biosynthetic process	metabolism	0.0221314	0.56	143
ATP metabolic process	metabolism	0.0221314	0.57	154
dicarboxylic acid metabolic process	metabolism	0.0370172	0.6	56
RNA-templated DNA biosynthetic process	metabolism	0.0221314	0.6	42
energy derivation by oxidation of organic compounds	metabolism	0.0221314	0.6	189
fatty-acyl-CoA biosynthetic process	metabolism	0.0221314	0.62	15
nucleoside triphosphate metabolic process	metabolism	0.0370172	0.69	75
nucleobase metabolic process	metabolism	0.0221314	0.7	23
purine nucleoside triphosphate metabolic process	metabolism	0.0221314	0.71	60

## Sheet: DNA damage-Checkpoint
Biological Process	Functional group	p.adjust	tags	genes
regulation of response to DNA damage stimulus	DNA damage repair	0.0221314	0.39	96
regulation of double-strand break repair	DNA damage repair	0.0221314	0.43	47
regulation of DNA repair	DNA damage repair	0.0221314	0.45	68
spindle checkpoint signaling	checkpoint signaling	0.0221314	0.46	18
DNA damage checkpoint signaling	checkpoint signaling	0.0221314	0.46	53
double-strand break repair via homologous recombination	DNA damage repair	0.0221314	0.46	74
recombinational repair	DNA damage repair	0.0221314	0.46	75
DNA synthesis involved in DNA repair	DNA damage repair	0.0221314	0.46	17
mitotic spindle assembly checkpoint signaling	checkpoint signaling	0.0221314	0.47	18
spindle assembly checkpoint signaling	checkpoint signaling	0.0221314	0.47	18
mitotic spindle checkpoint signaling	checkpoint signaling	0.0221314	0.47	18
mitotic DNA integrity checkpoint signaling	checkpoint signaling	0.0221314	0.47	40
DNA integrity checkpoint signaling	checkpoint signaling	0.0221314	0.49	60
double-strand break repair	DNA damage repair	0.0221314	0.49	132
mitotic cell cycle checkpoint signaling	checkpoint signaling	0.0221314	0.51	66
cell cycle checkpoint signaling	checkpoint signaling	0.0221314	0.51	86
nucleotide-excision repair	DNA damage repair	0.0221314	0.51	29
mismatch repair	DNA damage repair	0.0221314	0.52	16
DNA replication checkpoint signaling	checkpoint signaling	0.0221314	0.53	9
mitotic G2/M transition checkpoint	checkpoint signaling	0.0221314	0.54	26
signal transduction in response to DNA damage	DNA damage repair	0.0221314	0.54	94
interstrand cross-link repair	DNA damage repair	0.0221314	0.56	18
positive regulation of DNA repair	DNA damage repair	0.0370172	0.56	52
postreplication repair	DNA damage repair	0.0221314	0.56	19
mitotic DNA damage checkpoint signaling	checkpoint signaling	0.0221314	0.58	47
double-strand break repair via break-induced replication	DNA damage repair	0.0221314	0.75	9

## Sheet: Chrom, cytosk organization
Biological Process	Functional group	p.adjust	tags	genes
chromosome condensation	chromosome organization	0.0221314	0.29	14
microtubule organizing center organization	cytoskeleton organization	0.0221314	0.4	58
organelle fission	organelle organization	0.0221314	0.41	203
chromosome localization	chromosome organization	0.0221314	0.42	35
spindle localization	cytoskeleton organization	0.0370172	0.42	23
establishment of chromosome localization	chromosome organization	0.0221314	0.43	35
chromosome separation	chromosome organization	0.0221314	0.44	43
DNA conformation change	chromosome organization	0.0221314	0.45	46
sister chromatid cohesion	chromosome organization	0.0221314	0.45	28
DNA geometric change	chromosome organization	0.0221314	0.46	44
negative regulation of organelle organization	organelle organization	0.0221314	0.46	161
regulation of chromosome separation	chromosome organization	0.0221314	0.49	35
microtubule polymerization or depolymerization	cytoskeleton organization	0.0370172	0.49	60
microtubule-based movement	cytoskeleton organization	0.0221314	0.52	202
vesicle organization	organelle organization	0.0221314	0.52	158
regulation of chromosome organization	chromosome organization	0.0221314	0.54	115
positive regulation of chromosome organization	chromosome organization	0.0221314	0.54	48
non-membrane-bounded organelle assembly	organelle organization	0.0221314	0.54	204
establishment of organelle localization	organelle organization	0.0221314	0.54	219
positive regulation of organelle organization	organelle organization	0.0221314	0.54	263
regulation of microtubule-based process	cytoskeleton organization	0.0221314	0.58	145
negative regulation of chromosome organization	chromosome organization	0.0221314	0.61	54
regulation of microtubule cytoskeleton organization	cytoskeleton organization	0.0221314	0.62	94

## Sheet: Protein modif and localization
Biological Process	Functional group	p.adjust	tags	genes
protein localization to cytoskeleton	protein localization	0.0370172	0.26	15
protein-DNA complex assembly	protein-DNA complex assembly	0.0221314	0.31	59
protein-DNA complex subunit organization	protein-DNA complex assembly	0.0221314	0.38	85
negative regulation of ubiquitin-protein transferase activity	protein modification	0.0221314	0.41	9
protein import	protein import	0.0221314	0.42	87
positive regulation of protein localization	protein localization	0.0221314	0.42	186
regulation of protein ubiquitination	protein modification	0.0221314	0.42	88
protein depolymerization	protein modification	0.0370172	0.45	53
regulation of protein modification by small protein conjugation or removal	protein modification	0.0221314	0.45	111
regulation of ubiquitin protein ligase activity	protein modification	0.0221314	0.46	11
peptidyl-serine modification	protein modification	0.0370172	0.48	159
positive regulation of protein ubiquitination	protein modification	0.0221314	0.48	58
positive regulation of protein modification by small protein conjugation or removal	protein modification	0.0221314	0.49	68
protein acylation	protein modification	0.0221314	0.5	128
protein acetylation	protein modification	0.0221314	0.5	107
protein polyubiquitination	protein modification	0.0221314	0.51	123
internal peptidyl-lysine acetylation	protein modification	0.0370172	0.51	87
internal protein amino acid acetylation	protein modification	0.0370172	0.51	87
regulation of protein localization to nucleus	protein localization	0.0370172	0.52	68
protein localization to chromosome, centromeric region	protein localization	0.0221314	0.52	13
protein polymerization	protein modification	0.0370172	0.52	141
histone modification	histone modification	0.0221314	0.52	252
protein localization to cell periphery	protein localization	0.0370172	0.53	178
establishment of protein localization to organelle	protein localization	0.0221314	0.54	229
positive regulation of protein localization to nucleus	protein localization	0.0370172	0.54	45
protein-containing complex disassembly	protein-DNA complex assembly	0.0221314	0.55	131
protein localization to chromosome	protein localization	0.0221314	0.56	52
protein localization to nucleus	protein localization	0.0221314	0.57	167
regulation of protein stability	protein stability	0.0221314	0.57	170
protein localization to kinetochore	protein localization	0.0221314	0.58	11
protein localization to condensed chromosome	protein localization	0.0221314	0.58	11
protein dephosphorylation	protein modification	0.0221314	0.58	167
protein localization to chromosome, telomeric region	protein localization	0.0221314	0.63	19
protein K48-linked ubiquitination	protein modification	0.0221314	0.66	44

## Sheet: Response to oxygen, insulin
Biological Process	Functional group	p.adjust	tags	genes
cellular response to radiation	response to radiation	0.0221314	0.34	63
response to radiation	response to radiation	0.0221314	0.36	155
response to UV	response to radiation	0.0221314	0.39	57
response to alcohol	response to stimulus	0.0370172	0.41	94
cellular response to ionizing radiation	response to radiation	0.0221314	0.43	32
cellular response to abiotic stimulus	response to stimulus	0.0221314	0.43	137
cellular response to environmental stimulus	response to stimulus	0.0221314	0.43	137
response to X-ray	response to radiation	0.0370172	0.44	14
response to ionizing radiation	response to radiation	0.0370172	0.44	62
response to gamma radiation	response to radiation	0.0370172	0.45	25
cellular response to oxidative stress	response to oxygen levels	0.0221314	0.49	137
cellular response to chemical stress	response to stimulus	0.0221314	0.49	162
cellular response to external stimulus	response to stimulus	0.0370172	0.5	153
response to insulin	response to insulin	0.0221314	0.51	129
response to endoplasmic reticulum stress	response to stimulus	0.0370172	0.53	135

## Sheet: Recombination-Telomere maint
Biological Process	Functional group	p.adjust	tags	genes
homologous recombination	recombination	0.0221314	0.39	23
reciprocal meiotic recombination	recombination	0.0221314	0.39	22
reciprocal homologous recombination	recombination	0.0221314	0.39	22
telomere organization	telomere maintenance	0.0221314	0.44	72
DNA recombination	recombination	0.0221314	0.45	142
regulation of DNA recombination	recombination	0.0221314	0.45	58
regulation of double-strand break repair via homologous recombination	recombination	0.0221314	0.48	33
somatic cell DNA recombination	recombination	0.0370172	0.48	33
somatic diversification of immune receptors via germline recombination within a single locus	recombination	0.0370172	0.48	33
positive regulation of telomere maintenance via telomere lengthening	telomere maintenance	0.0221314	0.51	19
telomere maintenance	telomere maintenance	0.0221314	0.55	72
regulation of telomere maintenance	telomere maintenance	0.0221314	0.55	44
regulation of telomere maintenance via telomerase	telomere maintenance	0.0221314	0.58	31
regulation of telomere maintenance via telomere lengthening	telomere maintenance	0.0221314	0.59	36
telomere maintenance via telomere lengthening	telomere maintenance	0.0221314	0.6	49
telomere maintenance via telomerase	telomere maintenance	0.0221314	0.61	42

## Sheet: Transport and signal transduct
Biological Process	Functional group	p.adjust	tags	genes
serotonin transport	cellular transport	0.0370172	0.33	6
transmembrane receptor protein serine/threonine kinase signaling pathway	signal transduction	0.0370172	0.33	119
electron transport chain	cellular transport	0.0221314	0.39	64
SMAD protein signal transduction	signal transduction	0.0221314	0.42	35
canonical Wnt signaling pathway	Wnt signaling pathway	0.0370172	0.45	139
regulation of Wnt signaling pathway	Wnt signaling pathway	0.0221314	0.47	155
Wnt signaling pathway	Wnt signaling pathway	0.0221314	0.47	209
cell-cell signaling by wnt	Wnt signaling pathway	0.0370172	0.47	209
small GTPase mediated signal transduction	signal transduction	0.0221314	0.51	252
regulation of SMAD protein signal transduction	signal transduction	0.0221314	0.52	16
signal transduction by p53 class mediator	signal transduction	0.0221314	0.52	88
microtubule-based transport	cellular transport	0.0370172	0.59	117
Golgi to plasma membrane transport	cellular transport	0.0370172	0.6	36
nucleobase-containing compound transport	cellular transport	0.0370172	0.63	134
transport along microtubule	cellular transport	0.0221314	0.64	101
cytoskeleton-dependent intracellular transport	cellular transport	0.0221314	0.64	127

## Sheet: Others
Biological Process	Functional group	p.adjust	tags	genes
biological process involved in symbiotic interaction	others	0.0221314	0.44	124
viral life cycle	others	0.0370172	0.46	146
positive regulation of cytokine production	others	0.0221314	0.47	216
biological process involved in interaction with host	others	0.0370172	0.49	93
movement in host environment	others	0.0370172	0.5	88
translesion synthesis	others	0.0221314	0.54	13
tricarboxylic acid cycle	others	0.0221314	0.68	21

[truncated: 1 more sheets: KEGG Pathways]
