# Supplementary material for: Transcriptome analysis of adenomyosis eutopic endometrium reveals molecular mechanisms involved in adenomyosis-related implantation failure and pregnancy disorders
Source: Reprod Biol Endocrinol. 2024 Jan 9;22:10. doi: 10.1186/s12958-023-01182-7 (PMC10775471; doi:10.1186/s12958-023-01182-7)
Supplement: Supplementary file 4 — Supplementary Material 4: Supplementary Table 3. Canonical pathways predicted to be dysregulated in ADENO-SECorg [file 12958_2023_1182_MOESM4_ESM.xlsx]

## Sheet: downregulated
Ingenuity Canonical Pathways	-log(p-value)	p value	Ratio	z-score	Molecules	genes
Cell Cycle Control of Chromosomal Replication	7.57	2.69153e-08	0.304	-4.123	CDC45,CDC6,CDC7,CDK1,DNA2,MCM2,MCM3,MCM4,MCM5,MCM6,MCM9,ORC1,ORC6,PCNA,PRIM1,PRIM2,TOP2A	17		Supplemental Table 3. Canonical pathways predicted to be dysregulated in ADENO-SECorg.
Cyclins and Cell Cycle Regulation	7.53	2.95121e-08	0.25	-3.5	CCNA2,CCNB1,CCNB2,CDC25A,CDK1,CDKN1A,CDKN2A,CDKN2B,CDKN2C,E2F1,E2F2,E2F8,HDAC5,HDAC9,PPM1J,PPP2R5C,RBL1,SKP2,SUV39H1,TFDP1,TGFB1	21
Kinetochore Metaphase Signaling Pathway	17.8	1.58489e-18	0.346	-2.921	AURKB,BIRC5,BUB1,BUB1B,CCNB1,CDC20,CDC27,CDCA8,CDK1,CENPA,CENPE,CENPH,CENPK,CENPN,CENPO,CENPU,CENPW,ESPL1,KIF2C,KNL1,MAD2L1,NDC80,NUF2,PLK1,PPP1R14D,PPP2R5C,SKA1,SKA2,SKA3,SMC1A,SPC24,SPC25,SPDL1,STAG1,TTK,ZWILCH,ZWINT	37
3-phosphoinositide Degradation	1.31	0.0489779	0.0947	-2.673	CDC25A,CDC25C,DUSP5,ENPP1,IGBP1,MTMR4,MTMR6,NUDT16,PIP4P2,PPM1J,PPP1R14D,PPP1R1A,PPP2R5C,PPP3CA,PTPN13,PXYLP1,RNGTT,TNS3	18
Mitotic Roles of Polo-Like Kinase	7.4	3.98107e-08	0.281	-2.496	CCNB1,CCNB2,CDC20,CDC25A,CDC25C,CDC27,CDC7,CDK1,ESPL1,FBXO5,KIF11,KIF23,PLK1,PPM1J,PPP2R5C,PRC1,SMC1A,TGFB1	18
Mismatch Repair in Eukaryotes	3.26	0.000549541	0.333	-2.449	EXO1,FEN1,MCM9,PCNA,RFC2,RFC3	6
Dopamine Degradation	2.54	0.00288403	0.25	-2.449	ALDH1A1,ALDH1B1,ALDH4A1,ALDH9A1,LRTOMT,MAOB	6
Noradrenaline and Adrenaline Degradation	2.03	0.00933254	0.2	-2.449	ALDH1A1,ALDH1B1,ALDH4A1,ALDH9A1,LRTOMT,MAOB	6
Estrogen-mediated S-phase Entry	5.75	1.77828e-06	0.385	-2.333	CCNA2,CDC25A,CDK1,CDKN1A,E2F1,E2F2,E2F8,RBL1,SKP2,TFDP1	10
Putrescine Degradation III	2.52	0.00301995	0.294	-2.236	ALDH1A1,ALDH1B1,ALDH4A1,ALDH9A1,MAOB	5
Tryptophan Degradation X (Mammalian, via Tryptamine)	2.29	0.00512861	0.263	-2.236	ALDH1A1,ALDH1B1,ALDH4A1,ALDH9A1,MAOB	5
Superpathway of Methionine Degradation	1.6	0.0251189	0.162	-2.236	ALKBH8,DLD,MAT2A,PCCB,SUOX,SUV39H2	6
Histamine Degradation	2.17	0.00676083	0.308	-2	ALDH1A1,ALDH1B1,ALDH4A1,ALDH9A1	4
Fatty Acid α-oxidation	1.83	0.0147911	0.25	-2	ALDH1A1,ALDH1B1,ALDH4A1,ALDH9A1	4
Xenobiotic Metabolism AHR Signaling Pathway	1.62	0.0239883	0.127	-1.897	ALDH1A1,ALDH1B1,ALDH4A1,ALDH5A1,ALDH6A1,ALDH9A1,HDAC5,NQO2,RELA,SENP1	10
ID1 Signaling Pathway	5.18	6.60693e-06	0.15	-1.826	AURKA,BHLHE40,BIRC5,BMP2,BMPR1B,CAV1,CCN2,CDC20,CDKN1A,CDKN1C,CDKN2A,CHRNA5,CHRNE,E2F1,FGFR2,FOXO3,KIF11,MAPK12,MCAM,PIK3R1,RAP2B,RRAS,S100A9,SMAD1,SRC,TGFB1,TGFBR2,TGM2,USP1,VEGFB	30
NER (Nucleotide Excision Repair, Enhanced Pathway)	3.27	0.000537032	0.157	-1.732	CHAF1A,COPS3,COPS4,DDB2,DNA2,GTF2H1,GTF2H2,GTF2H3,PCNA,POLE2,POLK,PRIM1,PRIM2,RFC2,RFC3,TOP2A	16
Role of BRCA1 in DNA Damage Response	8.7	1.99526e-09	0.275	-1.698	BLM,BRCA1,BRCA2,BRIP1,CDKN1A,CHEK1,E2F1,E2F2,E2F8,FANCB,FANCD2,FANCM,HLTF,MDC1,NBN,PBRM1,PLK1,RAD50,RAD51,RBL1,RFC2,RFC3	22
Pulmonary Fibrosis Idiopathic Signaling Pathway	1.75	0.0177828	0.0932	-1.671	ACTG2,BIRC5,CAV1,CCN2,CDH2,CERT1,COL17A1,COL1A2,COL21A1,COL9A1,EFNB2,FGFR2,FOXO3,FZD3,MAPK12,MMP10,PDGFA,PDGFB,PIK3R1,PLAU,RAP2B,RBBP7,RBPJ,RELA,RRAS,TCF4,TGFB1,TGFBR2,THBS1,WNT11	30
DNA Methylation and Transcriptional Repression Signaling	2.05	0.00891251	0.126	-1.667	CDK1,CEBPB,E2F1,E2F2,E2F8,FOXA1,RBBP7,RBL1,RELA,SP1,SUV39H1,TCF15,TCF4,UHRF1	14
Ethanol Degradation IV	2.98	0.00104713	0.3	-1.633	ACSS2,ALDH1A1,ALDH1B1,ALDH4A1,ALDH9A1,CAT	6
Valine Degradation I	2.86	0.00138038	0.286	-1.633	ALDH6A1,BCAT1,BCKDHB,DLD,ECHS1,SDS	6
BER (Base Excision Repair) Pathway	2.28	0.00524807	0.182	-1.414	CDKN2A,E2F1,FEN1,PARP1,PCNA,RFC2,RFC3,SP1	8
Ribonucleotide Reductase Signaling Pathway	4.33	4.67735e-05	0.148	-1.4	ATF4,BIRC5,CCNF,CDC25A,CDK1,CDKN1A,CDKN2A,CHEK1,E2F1,E2F2,E2F8,FOXM1,FOXO3,HLTF,MAPK12,MYBL2,PARP1,PBRM1,PIK3R1,RRM1,RRM2,SKP2,SP1,SRC,THBS1	25
Isoleucine Degradation I	2.4	0.00398107	0.278	-1.342	ACAT1,BCAT1,DLD,ECHS1,SDS	5
Oxidative Ethanol Degradation III	2.03	0.00933254	0.2	-1.342	ACSS2,ALDH1A1,ALDH1B1,ALDH4A1,ALDH9A1,CYP2U1	6
Inhibition of Angiogenesis by TSP1	1.89	0.0128825	0.188	-1.342	CD36,MAPK12,SDC2,TGFB1,TGFBR2,THBS1	6
Ethanol Degradation II	1.56	0.0275423	0.179	-1.342	ACSS2,ALDH1A1,ALDH1B1,ALDH4A1,ALDH9A1	5
ATM Signaling	6.87	1.34896e-07	0.222	-1.147	ATF4,BLM,BRCA1,CCNB1,CCNB2,CDC25A,CDC25C,CDK1,CDKN1A,CHEK1,FANCD2,HP1BP3,MAPK12,MDC1,NBN,PPM1J,PPP2R5C,RAD50,RAD51,SMC1A,SMC2,SUV39H1	22
Cell Cycle Regulation by BTG Family Proteins	1.55	0.0281838	0.158	-1	BTG1,E2F1,E2F2,E2F8,PPM1J,PPP2R5C	6
Small Cell Lung Cancer Signaling	1.5	0.0316228	0.117	-1	CDKN2B,E2F1,E2F2,HDAC5,HDAC9,PIK3R1,RBL1,RELA,SKP2,SUV39H1,TFDP1	11
Non-Small Cell Lung Cancer Signaling	2.31	0.00489779	0.14	-0.816	CDKN2A,E2F1,E2F2,FOXO3,HDAC5,HDAC9,ITPR2,PIK3R1,RAP2B,RBL1,RRAS,SUV39H1,TFDP1	13
Aryl Hydrocarbon Receptor Signaling	4.9	1.25893e-05	0.163	-0.728	ALDH1A1,ALDH1B1,ALDH4A1,ALDH5A1,ALDH6A1,ALDH9A1,CCNA2,CDKN1A,CDKN2A,CHEK1,DHFR,E2F1,NFIA,NFIC,NQO2,RARA,RBL1,RELA,SP1,SRC,TFDP1,TFF1,TGFB1,TGM2	24
WNT/β-catenin Signaling	2.66	0.00218776	0.123	-0.728	APC,AXIN2,CDH2,CDH5,CDKN2A,CSNK2A2,CSNK2B,DKK3,FZD3,PPM1J,PPP2R5C,RARA,SOX4,SOX5,SOX7,SRC,TCF4,TGFB1,TGFBR2,TLE3,WNT11	21
Granzyme A Signaling	1.92	0.0120226	0.141	-0.632	H1-2,HMGB2,LMNB1,MT-ND1,MT-ND2,MT-ND3,MT-ND4,MT-ND6,NDUFA4,PARP1	10
Sirtuin Signaling Pathway	3.05	0.000891251	0.112	-0.6	ACSS2,ATG10,ATP5F1A,ATP5PB,CPS1,CRTC2,E2F1,ESRRA,FOXO3,H1-2,LDHB,MAPK12,MT-CYB,MT-ND1,MT-ND2,MT-ND3,MT-ND4,MT-ND6,NBN,NDRG1,NDUFA4,PARP1,POLR1D,RELA,SOD2,SP1,SUV39H1,TOMM34,TOMM40L,TUBA1B,VDAC2,ZIC2	32

## Sheet: upregulated
Ingenuity Canonical Pathways	-log(p-value)	p value	Ratio	z-score	Molecules	genes
Acute Phase Response Signaling	1.42	0.0380189	0.0978	2.673	A2M,AGT,C5,CEBPB,FTL,HMOX1,HP,IL36A,MAPK12,PIK3R1,RAP2B,RELA,RRAS,SAA2,SAA2-SAA4,SERPINA1,SOD2,TCF4	18
Cell Cycle: G2/M DNA Damage Checkpoint Regulation	5.87	1.34896e-06	0.28	1.604	AURKA,BRCA1,CCNB1,CCNB2,CDC25C,CDK1,CDKN1A,CDKN2A,CHEK1,KAT2B,PLK1,SKP2,TOP2A,YWHAB	14
Glycolysis I	1.84	0.0144544	0.208	1.342	ALDOA,ALDOB,ALDOC,ENO4,PFKP	5
Role of CHK Proteins in Cell Cycle Checkpoint Control	9.91	1.23027e-10	0.345	1.069	BRCA1,CDC25A,CDC25C,CDK1,CDKN1A,CHEK1,CLSPN,E2F1,E2F2,E2F8,HUS1,MDC1,NBN,PCNA,PLK1,PPM1J,PPP2R5C,RAD50,RFC2,RFC3	20
Sucrose Degradation V (Mammalian)	3.07	0.000851138	0.5	1	ALDOA,ALDOB,ALDOC,KHK	4
CLEAR Signaling Pathway	1.34	0.0457088	0.089	1	ATF4,ATP6V0D1,ATP6V0E2,BMPR1B,CRTC2,FGFR2,GBA,INSR,ITPR2,MAPK12,MID1,NEU1,NPRL2,PDGFB,PML,PPM1J,PPP2R5C,PPP3CA,RAP2B,RRAS,SLC36A1,TGFB1,TGFBR2,TLR1,YWHAB	25
Oxidative Phosphorylation	1.5	0.0316228	0.113	0.905	ATP5F1A,ATP5PB,COX6B1,CYB5B,DMAC2L,MT-CO2,MT-CYB,MT-ND1,MT-ND2,MT-ND3,MT-ND4,NDUFA4	12
p53 Signaling	2.54	0.00288403	0.143	0.832	BIRC5,BRCA1,CDKN1A,CDKN2A,CHEK1,E2F1,HDAC9,KAT2B,PCNA,PIK3R1,PML,STAG1,THBS1,TP63	14
HMGB1 Signaling	1.69	0.0204174	0.107	0.832	CD70,HAT1,ICAM1,IFNGR2,IL36A,KAT2B,MAPK12,PIK3R1,RAC2,RAP2B,RBBP7,RELA,RHOG,RRAS,SP1,TGFB1,TNFSF9	17
Glioma Signaling	3.73	0.000186209	0.156	0.816	CAMK1,CDKN1A,CDKN2A,CDKN2B,CDKN2C,E2F1,E2F2,E2F8,HDAC5,HDAC9,IDH1,PDGFA,PDGFB,PIK3R1,RAP2B,RBL1,RRAS,SUV39H1,TFDP1	19
Pancreatic Adenocarcinoma Signaling	4.61	2.45471e-05	0.169	0.707	BIRC5,BRCA2,CDKN1A,CDKN2A,CDKN2B,E2F1,E2F2,E2F8,HDAC5,HDAC9,HMOX1,MAPK12,PIK3R1,RAD51,RBL1,RELA,SUV39H1,TFDP1,TGFB1,TGFBR2,VEGFB	21
Sumoylation Pathway	1.31	0.0489779	0.109	0.707	MAPK12,PCNA,PML,RAC2,RFC2,RFC3,RHOG,SAE1,SENP1,SP1,SUMO4	11
BMP signaling pathway	1.42	0.0380189	0.118	0.632	BMP2,BMPR1B,MAPK12,PRKACB,RAP2B,RELA,RRAS,RUNX2,SMAD1,SOSTDC1	10
Senescence Pathway	7.67	2.13796e-08	0.153	0.457	BHLHE40,CAPN2,CAT,CCNB1,CCNB2,CDC25A,CDC25C,CDC27,CDK1,CDKN1A,CDKN2A,CDKN2B,CEBPB,CHEK1,DHCR24,DLD,E2F1,E2F2,E2F8,FOXO3,ITPR2,KAT2B,MAPK12,NBN,PARP1,PCGF1,PHF1,PIK3R1,PML,PPM1J,PPP2R5C,PPP3CA,RAD50,RAP2B,RBL1,RRAS,SAA2,SAA2-SAA4,SMAD1,SOD2,SQSTM1,TGFB1,TGFBR2,VHL,YPEL3	45
Ovarian Cancer Signaling	3.17	0.000676083	0.135	0.378	APC,BRCA1,BRCA2,CDKN2A,E2F1,E2F2,FZD3,HDAC5,HDAC9,PIK3R1,PRKACB,RAD51,RAP2B,RBL1,RRAS,SRC,SUV39H1,TCF4,TFDP1,VEGFB,WNT11	21
Glioma Invasiveness Signaling	1.92	0.0120226	0.141	0.333	HMMR,PIK3R1,PLAU,PLAUR,RAC2,RAP2B,RHOG,RRAS,TIMP1,TIMP2	10
Cell Cycle: G1/S Checkpoint Regulation	5.6	2.51189e-06	0.239	0.277	CDC25A,CDKN1A,CDKN2A,CDKN2B,CDKN2C,E2F1,E2F2,E2F8,HDAC5,HDAC9,PAK1IP1,RBL1,SKP2,SUV39H1,TFDP1,TGFB1	16
STAT3 Pathway	2.37	0.0042658	0.126	0.277	BMPR1B,CDC25A,CDKN1A,CISH,FGFR2,IL15RA,IL20RA,INSR,MAP3K9,MAPK12,PDGFB,PIM1,RAP2B,RRAS,SRC,TGFB1,TGFBR2	17
Glioblastoma Multiforme Signaling	1.49	0.0323594	0.101	0.277	APC,CDKN1A,CDKN2A,E2F1,E2F2,E2F8,FZD3,ITPR2,PDGFA,PDGFB,PIK3R1,RAC2,RAP2B,RHOG,RRAS,SRC,WNT11	17
Ferroptosis Signaling Pathway	3.06	0.000870964	0.142	0	ALOX15,ANGPTL4,ATF4,CDKN1A,CYBB,FANCD2,FTH1,FTL,H2BC12,H2BC5,HMOX1,RAP2B,RBL1,RRAS,SLC39A14,SP1,SQSTM1,VDAC2	18
GADD45 Signaling	2.49	0.00323594	0.169	0	BRCA1,CCNB1,CDK1,CDKN1A,FOXO3,MAPK12,PCNA,RELA,TGFB1,TGFBR2	10
