# Supplementary material for: Transcriptome analysis of adenomyosis eutopic endometrium reveals molecular mechanisms involved in adenomyosis-related implantation failure and pregnancy disorders
Source: Reprod Biol Endocrinol. 2024 Jan 9;22:10. doi: 10.1186/s12958-023-01182-7 (PMC10775471; doi:10.1186/s12958-023-01182-7)
Supplement: Supplementary file 5 — Supplementary Material 5: Supplementary Table 4. Canonical pathways predicted to be dysregulated in ADENO-GESTorg [file 12958_2023_1182_MOESM5_ESM.xlsx]

## Sheet: downregulated
Ingenuity Canonical Pathways	-log(p-value)	p-value	Ratio	z-score	Molecules	genes
Pulmonary Fibrosis Idiopathic Signaling Pathway	3.35	0.000446684	1,49E-01	-5.196	AKT3,ATF2,BBC3,BCL2,BIRC5,CAV1,CDH2,CERT1,COL12A1,COL1A2,COL4A1,COL9A1,CTNNB1,EFNB2,EIF4EBP1,EIF4EBP2,EPHB3,FGFR2,FZD5,FZD6,GNA12,HES1,IL6ST,ITGA2,ITGAV,JAG1,LEF1,MAPK1,MAPK9,MMP26,MMP7,MTOR,NFKB1,NOTCH2,NRAS,PIK3CB,PIK3R1,RAP2A,RBBP7,ROCK1,ROCK2,RPS6KA5,RRAS,SUZ12,TCF4,TGFBR2,WWTR1,YAP1	48		Supplemental Table 4. Canonical pathways predicted to be dysregulated in ADENO-GESTorg.
Superpathway of Inositol Phosphate Compounds	2.18	0.00660693	1,42E-01	-5.014	ATP1A1,CDC25A,DUSP11,DUSP4,ENPP1,FIG4,HACD2,MINPP1,MTMR2,MTMR4,MTMR6,NT5C,NUDT15,NUDT16,NUDT4,PGAM5,PIK3CB,PIK3R1,PIKFYVE,PIP5K1B,PLCB1,PPIP5K2,PPM1H,PPP1R1A,PPP1R8,PPP2CB,PPP3CA,PPP3CB,PPP5C,PTPN13,PTPRJ,PXYLP1,TNS3	33
Oxytocin Signaling Pathway	2.45	0.00354813	1,42E-01	-4.964	AKT3,ATF2,ATF4,CALM1 (includes others),CCDC51,GNA12,GNAI3,GNG10,GNG11,GNG12,GUCY1A1,GUCY1B1,ITPR2,MAPK1,MAPK9,MFN2,MYH10,MYL6,MYLK,NFKB1,NRAS,NT5C,PIK3CB,PIK3R1,PLA2G3,PLA2G4A,PLA2G4D,PLA2G4F,PLCB1,PPP3CA,PPP3CB,PRKACB,PRKAG2,PRKAR2A,PRKCQ,RAP2A,ROCK1,ROCK2,RRAS	39
3-phosphoinositide Biosynthesis	2.51	0.0030903	1,52E-01	-4.811	ATP1A1,CDC25A,DUSP11,DUSP4,ENPP1,FIG4,HACD2,MINPP1,MTMR2,MTMR4,MTMR6,NT5C,NUDT15,NUDT16,NUDT4,PGAM5,PIK3CB,PIK3R1,PIKFYVE,PIP5K1B,PPM1H,PPP1R1A,PPP1R8,PPP2CB,PPP3CA,PPP3CB,PPP5C,PTPN13,PTPRJ,PXYLP1,TNS3	31
Cell Cycle Control of Chromosomal Replication	8.95	1.12202e-09	3,93E-01	-4.69	CDC45,CDC6,CDC7,CDK1,CDK12,CDK14,DNA2,MCM2,MCM3,MCM4,MCM5,MCM6,ORC6,PCNA,POLA1,POLA2,PRIM1,PRIM2,RPA1,RPA3,TOP2A,TOP2B	22
3-phosphoinositide Degradation	2.41	0.00389045	1,53E-01	-4.6	ATP1A1,CDC25A,DUSP11,DUSP4,ENPP1,FIG4,HACD2,MINPP1,MTM1,MTMR2,MTMR4,MTMR6,NT5C,NUDT15,NUDT16,NUDT4,PGAM5,PIKFYVE,PPM1H,PPP1R1A,PPP1R8,PPP2CB,PPP3CA,PPP3CB,PPP5C,PTPN13,PTPRJ,PXYLP1,TNS3	29
D-myo-inositol-5-phosphate Metabolism	2.28	0.00524807	1,49E-01	-4.6	ATP1A1,CDC25A,DUSP11,DUSP4,ENPP1,FIG4,HACD2,MINPP1,MTMR2,MTMR4,MTMR6,NT5C,NUDT15,NUDT16,NUDT4,PGAM5,PIKFYVE,PLCB1,PPM1H,PPP1R1A,PPP1R8,PPP2CB,PPP3CA,PPP3CB,PPP5C,PTPN13,PTPRJ,PXYLP1,TNS3	29
D-myo-inositol (1,4,5,6)-Tetrakisphosphate Biosynthesis	2.53	0.00295121	1,57E-01	-4.491	ATP1A1,CDC25A,DUSP11,DUSP4,ENPP1,FIG4,HACD2,MINPP1,MTMR2,MTMR4,MTMR6,NT5C,NUDT15,NUDT16,NUDT4,PGAM5,PIKFYVE,PPM1H,PPP1R1A,PPP1R8,PPP2CB,PPP3CA,PPP3CB,PPP5C,PTPN13,PTPRJ,PXYLP1,TNS3	28
D-myo-inositol (3,4,5,6)-tetrakisphosphate Biosynthesis	2.53	0.00295121	1,57E-01	-4.491	ATP1A1,CDC25A,DUSP11,DUSP4,ENPP1,FIG4,HACD2,MINPP1,MTMR2,MTMR4,MTMR6,NT5C,NUDT15,NUDT16,NUDT4,PGAM5,PIKFYVE,PPM1H,PPP1R1A,PPP1R8,PPP2CB,PPP3CA,PPP3CB,PPP5C,PTPN13,PTPRJ,PXYLP1,TNS3	28
Signaling by Rho Family GTPases	3.57	0.000269153	1,58E-01	-4.49	ACTR2,ARPC4,ARPC5,CDC42,CDC42EP3,CDC42EP5,CDH2,CFL2,DIAPH3,GNA12,GNAI3,GNG10,GNG11,GNG12,ITGA1,ITGA2,ITGA6,ITGAV,ITGB2,ITGB5,MAP3K20,MAP3K21,MAPK1,MAPK9,MYL6,MYLK,NFKB1,PAK5,PIK3CB,PIK3R1,PIKFYVE,PIP5K1B,RDX,RHOU,ROCK1,ROCK2,SEPTIN10,SEPTIN11,SEPTIN7,SEPTIN8,STMN1,WASF1	42
MicroRNA Biogenesis Signaling Pathway	4.35	4.46684e-05	1,86E-01	-4.459	ADAR,AGO1,AKT3,BRCA1,DDX1,EXOSC2,HNRNPA1,HNRNPA2B1,HSP90AA1,HSPA8,MAPK1,MTOR,NDC1,NRAS,NUP153,NUP155,NUP160,NUP205,NUP37,NUP58,NUP93,NUP98,PIK3CB,PIK3R1,POLR2G,PTGES3,RAN,RAP2A,RRAS,SMAD1,SRSF3,TSN,TSNAX,YAP1	34
Actin Cytoskeleton Signaling	2.45	0.00354813	1,46E-01	-4.158	ACTR2,APC,ARHGAP35,ARPC4,ARPC5,CDC42,CFL2,CRK,DIAPH3,GNA12,GNG12,ITGA1,ITGA2,ITGA6,ITGAV,ITGB2,ITGB5,MAPK1,MYH10,MYL6,MYLK,MYLK3,NRAS,PAK5,PFN2,PIK3CB,PIK3R1,PIP5K1B,RAP2A,RDX,ROCK1,ROCK2,RRAS,TLN2,WASF1	35
Pulmonary Healing Signaling Pathway	1.93	0.011749	1,42E-01	-4.158	BMPR1A,BMPR1B,CCNB1,CDC42,CFL2,CTNNB1,FGFR2,FOXM1,FZD5,FZD6,JAG1,LEF1,MAPK1,MAPK9,MMP26,MMP7,NFKB1,NOTCH2,NRAS,PRKAG2,PRKCQ,RAP2A,RRAS,SMAD1,TCF4,VEGFB,WWTR1,YAP1	28
fMLP Signaling in Neutrophils	3.21	0.000616595	1,85E-01	-4.146	ACTR2,ARPC4,ARPC5,CALM1 (includes others),CDC42,GNA12,GNAI3,GNG10,GNG11,GNG12,ITPR2,MAPK1,NFATC2,NFKB1,NFKBIE,NRAS,PIK3CB,PIK3R1,PLCB1,PPP3CA,PPP3CB,PRKCQ,RAP2A,RRAS	24
ERK/MAPK Signaling	3.29	0.000512861	1,63E-01	-4.041	ATF2,ATF4,CRK,DUSP4,EIF4E,EIF4EBP1,ELF1,ELF2,ITGA1,ITGA2,ITGA6,ITGAV,ITGB2,ITGB5,MAPK1,NRAS,PAK5,PIK3CB,PIK3R1,PLA2G3,PLA2G4A,PLA2G4D,PLA2G4F,PPP2CB,PRKACB,PRKAG2,PRKAR2A,RAP2A,RAPGEF1,RPS6KA5,RRAS,TLN2,YWHAB,YWHAH,YWHAQ	35
Integrin Signaling	2.76	0.0017378	1,56E-01	-4.017	ACTR2,AKT3,ARPC4,ARPC5,CAV1,CDC42,CRK,ITGA1,ITGA2,ITGA6,ITGAV,ITGB2,ITGB5,LIMS1,MAPK1,MYLK,MYLK3,NRAS,PAK5,PARVB,PFN2,PIK3CB,PIK3R1,PIKFYVE,RAP2A,RAPGEF1,RHOU,ROCK1,RRAS,TLN2,TSPAN2,TSPAN6	32
Oxidative Phosphorylation	1.83	0.0147911	1,6E-01	-4	ATP5F1A,ATP5F1E,ATP5MC1,ATP5MC3,ATP5PB,CYB5A,CYB5B,DMAC2L,NDUFA4,NDUFA9,NDUFAB1,NDUFB3,NDUFB5,NDUFB6,NDUFS1,SDHC,UQCRFS1	17
Gαq Signaling	1.84	0.0144544	1,45E-01	-3.771	AKT3,AVPR1A,CALM1 (includes others),CDC42,CHUK,GNA12,GNAI3,GNG10,GNG11,GNG12,ITPR2,MAPK1,NFATC2,NFKB1,NFKBIE,PIK3CB,PIK3R1,PLCB1,PPP3CA,PPP3CB,PRKCQ,RHOU,ROCK1,ROCK2	24
Hepatic Fibrosis Signaling Pathway	1.47	0.0338844	1,18E-01	-3.683	AKT3,APC,ATF2,ATF4,BCL2,CALM1 (includes others),CCDC88A,CDC42,CEBPB,CHUK,COL1A2,CSNK1G1,CTNNB1,FZD5,FZD6,GNAI3,ITGA1,ITGA2,ITGA6,ITGAV,ITGB2,ITGB5,LEF1,MAPK1,MAPK9,MTOR,MYL6,MYLK,MYLK3,NFKB1,NFKBIE,NRAS,PIK3CB,PIK3R1,PRKACB,PRKAG2,PRKAR2A,PRKCQ,RAP2A,RHOU,ROCK1,ROCK2,RRAS,SDHC,TCF4,TFRC,TGFBR2,VEGFB,YAP1	49
Xenobiotic Metabolism PXR Signaling Pathway	1.54	0.0288403	1,36E-01	-3.674	ALDH1A1,ALDH2,ALDH4A1,ALDH5A1,ALDH6A1,ALDH7A1,ALDH9A1,CAT,CHST3,CHST4,GSTO1,HS2ST1,HS6ST2,HSP90AA1,MAOB,MED1,MGST1,NRIP1,PRKACB,PRKAG2,PRKAR2A,PRKCQ,UGT2B17,UGT8	24
Colorectal Cancer Metastasis Signaling	2.51	0.0030903	1,44E-01	-3.657	ADCY3,AKT3,APC,BIRC5,CDC42,CTNNB1,FZD5,FZD6,GNA12,GNAI3,GNG10,GNG11,GNG12,GRK3,GUCY1A1,GUCY1B1,IFNGR1,IL6ST,LEF1,MAPK1,MAPK9,MLH1,MMP26,MMP7,MSH2,NFKB1,NRAS,PIK3CB,PIK3R1,PRKACB,PRKAG2,PRKAR2A,RAP2A,RHOU,RRAS,TCF4,TGFBR2,VEGFB	38
Estrogen Receptor Signaling	4.08	8.31764e-05	1,5E-01	-3.647	ADCY3,AKT3,ATF2,ATF4,ATP5F1A,ATP5F1E,ATP5MC1,ATP5PB,BCL2,CAV1,CFL2,EIF4E,EIF4EBP1,GNA12,GNAI3,GNG10,GNG11,GNG12,GUCY1A1,GUCY1B1,HES1,HSP90AA1,IGF2R,MAPK1,MED1,MED10,MED21,MED23,MMP26,MMP7,MTOR,MYL6,NDUFA4,NDUFA9,NDUFAB1,NDUFB3,NDUFB5,NDUFB6,NDUFS1,NFKB1,NRAS,NRIP1,PCNA,PGR,PIK3CB,PIK3R1,PLCB1,PRKACB,PRKAG2,PRKAR2A,PRKCQ,PRKDC,RAP2A,ROCK1,ROCK2,RRAS,SDHC,TFAM,UQCRFS1,VEGFB	60
RAC Signaling	2.22	0.0060256	1,61E-01	-3.638	ACTR2,ARPC4,ARPC5,CDC42,CFL2,ITGA1,ITGA2,ITGA6,ITGAV,ITGB2,ITGB5,MAPK1,NFKB1,NRAS,PAK5,PIK3CB,PIK3R1,PIKFYVE,PIP5K1B,RAP2A,RRAS,WASF1	22
Superpathway of Cholesterol Biosynthesis	6.55	2.81838e-07	4,64E-01	-3.606	ACAT1,ACAT2,CYP51A1,DHCR24,DHCR7,FDPS,HADHB,HMGCR,HMGCS1,IDI1,LBR,LSS,NSDHL	13
Synaptogenesis Signaling Pathway	2.46	0.00346737	1,39E-01	-3.592	ACTR2,ADCY3,AKT3,AP2B1,ARPC4,ARPC5,ATF2,ATF4,CALM1 (includes others),CDC42,CDH2,CPLX1,CRK,CTNNB1,EFNB2,EIF4EBP1,EIF4EBP2,EPHB3,GUCY1A1,GUCY1B1,HSPA8,MAPK1,MARCKS,MTOR,NECTIN3,NLGN4X,NRAS,NRXN3,NSF,PIK3CB,PIK3R1,PRKACB,PRKAG2,PRKAR2A,RAP2A,RAPGEF1,RRAS,SNCA,STXBP4,STXBP6,SYT11,SYT13,WASF1	43
Ephrin Receptor Signaling	3.53	0.000295121	1,69E-01	-3.53	ABI1,ACTR2,AKT3,ARPC4,ARPC5,ATF2,ATF4,CDC42,CFL2,CRK,EFNB2,EPHB3,GNA12,GNAI3,GNG10,GNG11,GNG12,ITGA1,ITGA2,ITGA6,ITGAV,ITGB2,ITGB5,MAPK1,NRAS,PAK5,PTPN13,RAP2A,RAPGEF1,ROCK1,ROCK2,RRAS,SDC2,VEGFB	34
Kinetochore Metaphase Signaling Pathway	19	1e-19	4,21E-01	-3.452	ANAPC10,AURKB,BIRC5,BUB1,BUB1B,BUB3,CCNB1,CDC20,CDC27,CDCA8,CDK1,CENPA,CENPC,CENPE,CENPH,CENPK,CENPN,CENPO,CENPU,CENPW,ESPL1,H2AZ1,H2AZ2,KIF2C,KNL1,MAD2L1,MASTL,NDC80,NEK2,NUF2,PLK1,PTTG1,RAD21,SKA1,SKA2,SKA3,SMC1A,SMC3,SPC24,SPC25,SPDL1,TTK,ZW10,ZWILCH,ZWINT	45
Renin-Angiotensin Signaling	1.6	0.0251189	1,49E-01	-3.357	ADCY3,ATF2,GUCY1A1,GUCY1B1,ITPR2,MAPK1,MAPK9,NFKB1,NRAS,PAK5,PIK3CB,PIK3R1,PRKACB,PRKAG2,PRKAR2A,PRKCQ,RAP2A,RRAS	18
Opioid Signaling Pathway	1.39	0.040738	1,24E-01	-3.272	ADCY3,AKT3,AP2B1,ATF2,ATF4,CALM1 (includes others),CDC42,CLTC,CTNNB1,GNA12,GNAI3,GNG10,GNG11,GNG12,GRK3,GUCY1A1,GUCY1B1,ITPR2,LEF1,MAPK1,NFKB1,NOS1,NRAS,PLCB1,PPP3CA,PPP3CB,PRKACB,PRKAG2,PRKAR2A,PRKCQ,RAP2A,RPS6KA5,RRAS,TCF4	34
RHOA Signaling	4.06	8.70964e-05	2,05E-01	-3.266	ACTR2,ANLN,ARHGAP35,ARPC4,ARPC5,CDC42EP3,CDC42EP5,CFL2,GNA12,LPAR3,MYL6,MYLK,MYLK3,PFN2,PIKFYVE,PIP5K1B,RAPGEF6,RDX,ROCK1,ROCK2,SEPTIN10,SEPTIN11,SEPTIN7,SEPTIN8,WASF1	25
Regulation of Actin-based Motility by Rho	2.33	0.00467735	1,73E-01	-3.207	ACTR2,ARPC4,ARPC5,CDC42,ITGA1,ITGA2,ITGA6,ITGAV,ITGB2,ITGB5,MYL6,MYLK,PAK5,PFN2,PIKFYVE,PIP5K1B,RHOU,ROCK1,WASF1	19
Relaxin Signaling	1.74	0.018197	1,46E-01	-3.207	ADCY3,AKT3,ENPP1,GNA12,GNAI3,GNG10,GNG11,GNG12,GUCY1A1,GUCY1B1,MAPK1,MPPED2,NFKB1,NFKBIE,NT5C,PDE12,PIK3CB,PIK3R1,PRKACB,PRKAG2,PRKAR2A,RXFP1	22
Role of MAPK Signaling in Promoting the Pathogenesis of Influenza	2.79	0.00162181	1,85E-01	-3.13	ATF2,ATP6V0D1,ATP6V1A,ATP6V1C1,ATP6V1H,BCL2,BECN1,MAPK1,MAPK9,NFKB1,NFKBIE,NRAS,NUP153,PLA2G3,PLA2G4A,PLA2G4D,PLA2G4F,PNPLA3,RAP2A,RRAS	20
CXCR4 Signaling	2.37	0.0042658	1,57E-01	-3.13	ADCY3,AKT3,CDC42,CRK,GNA12,GNAI3,GNG10,GNG11,GNG12,GUCY1A1,GUCY1B1,ITPR2,MAPK1,MAPK9,MYL6,NRAS,PAK5,PIK3CB,PIK3R1,PLCB1,PRKCQ,RAP2A,RHOU,ROCK1,ROCK2,RRAS	26
CCR3 Signaling in Eosinophils	3.16	0.000691831	1,83E-01	-3.051	CALM1 (includes others),CFL2,GNA12,GNAI3,GNG10,GNG11,GNG12,ITPR2,MAPK1,MYLK,NRAS,PAK5,PIK3CB,PIK3R1,PLA2G3,PLA2G4A,PLA2G4D,PLA2G4F,PLCB1,PRKCQ,RAP2A,ROCK1,ROCK2,RRAS	24
Actin Nucleation by ARP-WASP Complex	2.9	0.00125893	1,98E-01	-3.051	ACTR2,ARPC4,ARPC5,CDC42,GNA12,ITGA1,ITGA2,ITGA6,ITGAV,ITGB2,ITGB5,NRAS,RAP2A,RHOU,ROCK1,ROCK2,RRAS,WASF1	18
Melanocyte Development and Pigmentation Signaling	2.53	0.00295121	1,84E-01	-3	ADCY3,ATF2,ATF4,BCL2,CRK,GUCY1A1,GUCY1B1,KITLG,MAPK1,NRAS,PIK3CB,PIK3R1,PRKACB,PRKAG2,PRKAR2A,RAP2A,RPS6KA5,RRAS	18
Superpathway of Methionine Degradation	2.31	0.00489779	2,43E-01	-3	AHCYL2,DLD,GOT2,MAT2B,PCCA,PCCB,PRMT3,PRMT5,SUV39H2	9
Ephrin B Signaling	3.21	0.000616595	2,22E-01	-2.887	ABI1,CAP1,CDC42,CFL2,CTNNB1,EFNB2,EPHB3,GNA12,GNAI3,GNG10,GNG11,GNG12,HNRNPK,MAPK1,ROCK1,ROCK2	16
Paxillin Signaling	1.83	0.0147911	1,6E-01	-2.887	CDC42,CRK,ITGA1,ITGA2,ITGA6,ITGAV,ITGB2,ITGB5,MAPK1,MAPK9,NRAS,PAK5,PIK3CB,PIK3R1,RAP2A,RRAS,TLN2	17
DNA Methylation and Transcriptional Repression Signaling	2.64	0.00229087	1,8E-01	-2.84	CDK1,CDK12,CDK14,CEBPB,DNMT1,E2F1,E2F2,E2F7,E2F8,FOXA3,RB1,RBBP7,RBL1,SAP130,SUV39H1,TCF12,TCF4,TET3,TFAM,UHRF1	20
Mouse Embryonic Stem Cell Pluripotency	2.29	0.00512861	1,75E-01	-2.828	AKT3,APC,BMPR1A,CTNNB1,FZD5,FZD6,ID2,ID3,IL6ST,LEF1,MAPK1,NRAS,PIK3CB,PIK3R1,RAP2A,RRAS,SMAD1,TCF4	18
Fatty Acid β-oxidation I	2.09	0.00812831	2,42E-01	-2.828	ACADM,ACSL3,ACSL4,ECHS1,ECI2,HADH,HADHB,SCP2	8
Triacylglycerol Biosynthesis	1.94	0.0114815	2,04E-01	-2.828	ABHD5,AGPAT5,DBT,ELOVL6,LCLAT1,LPCAT2,LPCAT3,OSGEPL1,PLPP3,PNPLA3	10
Pyrimidine Ribonucleotides De Novo Biosynthesis	1.72	0.0190546	2,11E-01	-2.828	AK4,CTPS2,DDX3X,DHX9,ENTPD7,NME1,NUDT15,UMPS	8
Gα12/13 Signaling	1.49	0.0323594	1,43E-01	-2.828	AKT3,CDC42,CDH2,CHUK,CTNNB1,GNA12,LPAR3,MAPK1,MAPK9,MYL6,NFKB1,NFKBIE,NRAS,PIK3CB,PIK3R1,RAP2A,ROCK1,ROCK2,RRAS	19
BER (Base Excision Repair) Pathway	2.81	0.00154882	2,5E-01	-2.714	CDKN2A,E2F1,FEN1,HMGB1,MAPK1,PARP1,PCNA,POLG,RFC2,RFC3,RPA1	11
HGF Signaling	2.13	0.0074131	1,6E-01	-2.673	AKT3,ATF2,CDC42,CDKN2A,ELF1,ELF2,ITGA1,ITGA2,ITGA6,ITGAV,ITGB2,ITGB5,MAPK1,MAPK9,NRAS,PIK3CB,PIK3R1,PRKCQ,RAP2A,RAPGEF1,RRAS	21
BMP signaling pathway	2.04	0.00912011	1,76E-01	-2.673	ATF2,BMPR1A,BMPR1B,MAGED1,MAPK1,MAPK9,NFKB1,NRAS,PRKACB,PRKAG2,PRKAR2A,RAP2A,RRAS,SMAD1,SOSTDC1	15
NER (Nucleotide Excision Repair, Enhanced Pathway)	5.48	3.31131e-06	2,45E-01	-2.668	CHAF1A,CHAF1B,COPS3,COPS4,DDB2,DNA2,GTF2H2,GTF2H3,PCNA,POLA1,POLA2,POLD3,POLE2,POLE3,POLK,POLR2G,PRIM1,PRIM2,RFC2,RFC3,RPA1,RPA3,TOP2A,TOP2B,UBE2N	25
NRF2-mediated Oxidative Stress Response	1.36	0.0436516	1,28E-01	-2.668	ABCC4,ATF4,CAT,CUL3,DNAJA4,DNAJC14,FKBP5,GCLM,GSR,GSTO1,HACD3,HSP90AA1,JUND,MAPK1,MAPK9,MGST1,NRAS,PIK3CB,PIK3R1,PRKCQ,RAP2A,RRAS,UBB,UBE2E3,UBE2K,USP14,VCP	27
Ribonucleotide Reductase Signaling Pathway	5.97	1.07152e-06	2,13E-01	-2.667	AKT3,ARID1A,ATF2,ATF4,BCL2,BIRC5,CCNF,CDC25A,CDK1,CDKN2A,CHEK1,CTNNB1,CUL1,E2F1,E2F2,E2F7,E2F8,EIF4E,EIF4EBP1,FOXM1,HLTF,MAPK1,MAPK9,MTOR,MYBL2,NFKB1,NRAS,PARP1,PBRM1,PIK3CB,PIK3R1,RB1,RRM1,RRM2,SKP1,SKP2	36
Superpathway of Geranylgeranyldiphosphate Biosynthesis I (via Mevalonate)	3.36	0.000436516	4,12E-01	-2.646	ACAT1,ACAT2,FDPS,HADHB,HMGCR,HMGCS1,IDI1	7
Valine Degradation I	2.73	0.00186209	3,33E-01	-2.646	ALDH6A1,BCAT1,BCKDHB,DBT,DLD,ECHS1,HADHB	7
Pyrimidine Ribonucleotides Interconversion	1.45	0.0354813	0.2	-2.646	AK4,CTPS2,DDX3X,DHX9,ENTPD7,NME1,NUDT15	7
Epithelial Adherens Junction Signaling	5.46	3.46737e-06	2,12E-01	-2.611	ACTR2,AKT3,ARHGAP35,ARPC4,ARPC5,CDC42,CDH2,CFL2,CRK,CTNNB1,ECT2,KIF23,LEF1,MYH10,NECTIN3,NOTCH2,NRAS,PAK5,PPP2CB,PRKAG2,RACGAP1,RAP2A,RAPGEF1,ROCK1,ROCK2,RRAS,TCF4,TGFBR2,WASF1,YAP1,YWHAB,YWHAH,YWHAQ	33
IL-8 Signaling	1.47	0.0338844	1,31E-01	-2.558	AKT3,BCL2,CDC42,CHUK,EIF4EBP1,GNA12,GNAI3,GNG10,GNG11,GNG12,ITGAV,ITGB2,MAPK1,MAPK9,MTOR,NFKB1,NFKBIE,NRAS,PIK3CB,PIK3R1,PRKCQ,RAP2A,RHOU,ROCK1,ROCK2,RRAS,VEGFB	27
Osteoarthritis Pathway	1.31	0.0489779	1,25E-01	-2.558	ATF2,ATF4,BMPR1A,CASP2,CEBPB,CHUK,CTNNB1,FRZB,FZD5,FZD6,HES1,HMGB1,IHH,ITGA1,ITGA2,ITGA6,ITGAV,ITGB2,ITGB5,JAG1,LEF1,MTOR,NFKB1,PRKAG2,SLC39A8,SMAD1,TCF4,TGFBR2,VEGFB	29
Androgen Signaling	2.02	0.00954993	1,49E-01	-2.53	CALM1 (includes others),GNA12,GNAI3,GNG10,GNG11,GNG12,GTF2H2,GTF2H3,HSP90AA1,HSPA4,ITPR2,KAT2B,KAT7,MAPK1,NCOA4,NFKB1,POLR2G,PRKACB,PRKAG2,PRKAR2A,PRKCQ,TAF13,TAF2,TAF5L,TAF9	25
Glioblastoma Multiforme Signaling	1.51	0.030903	1,37E-01	-2.524	AKT3,APC,CDC42,CDKN2A,CTNNB1,E2F1,E2F2,E2F7,E2F8,FZD5,FZD6,ITPR2,LEF1,MAPK1,MTOR,NRAS,PIK3CB,PIK3R1,PLCB1,RAP2A,RB1,RHOU,RRAS	23
Apelin Endothelial Signaling Pathway	2.11	0.00776247	1,57E-01	-2.5	ADCY3,AKT3,CALM1 (includes others),GNA12,GNAI3,GNG10,GNG11,GNG12,GUCY1A1,GUCY1B1,MAPK1,MAPK9,MTOR,NFKB1,NRAS,PIK3CB,PIK3R1,PLCB1,PRKAG2,PRKCQ,RAP2A,RRAS	22
PAK Signaling	2.04	0.00912011	1,62E-01	-2.496	CDC42,CFL2,EPHB3,ITGA1,ITGA2,ITGA6,ITGAV,ITGB2,ITGB5,MAPK1,MAPK9,MYL6,MYLK,NRAS,PAK5,PIK3CB,PIK3R1,RAP2A,RRAS	19
Acute Myeloid Leukemia Signaling	1.82	0.0151356	1,67E-01	-2.496	AKT3,CCNA1,EIF4EBP1,IDH1,KITLG,LEF1,MAPK1,MTOR,NFKB1,NRAS,PIK3CB,PIK3R1,RAP2A,RRAS,TCF4	15
Immunogenic Cell Death Signaling Pathway	1.4	0.0398107	1,55E-01	-2.496	ANXA1,ATF4,BCL2,BECN1,HMGB1,HSP90AA1,HSPA4,HSPA8,IFNGR1,NFKB1,PANX1,PGAM5,ROCK1	13
Cholesterol Biosynthesis I	3.26	0.000549541	4,62E-01	-2.449	CYP51A1,DHCR24,DHCR7,LBR,LSS,NSDHL	6
Mevalonate Pathway I	3.26	0.000549541	4,62E-01	-2.449	ACAT1,ACAT2,HADHB,HMGCR,HMGCS1,IDI1	6
Cholesterol Biosynthesis II (via 24,25-dihydrolanosterol)	3.26	0.000549541	4,62E-01	-2.449	CYP51A1,DHCR24,DHCR7,LBR,LSS,NSDHL	6
Cholesterol Biosynthesis III (via Desmosterol)	3.26	0.000549541	4,62E-01	-2.449	CYP51A1,DHCR24,DHCR7,LBR,LSS,NSDHL	6
Isoleucine Degradation I	2.4	0.00398107	3,33E-01	-2.449	ACAT1,ACAT2,BCAT1,DLD,ECHS1,HADHB	6
Glutaryl-CoA Degradation	2.27	0.00537032	3,16E-01	-2.449	ACAT1,ACAT2,HACD2,HADH,HADHB,PARK7	6
CDP-diacylglycerol Biosynthesis I	2.25	0.00562341	2,8E-01	-2.449	ABHD5,AGPAT5,CDS1,LCLAT1,LPCAT2,LPCAT3,PNPLA3	7
Phosphatidylglycerol Biosynthesis II (Non-plastidic)	2.05	0.00891251	2,59E-01	-2.449	ABHD5,AGPAT5,CDS1,LCLAT1,LPCAT2,LPCAT3,PNPLA3	7
TCA Cycle II (Eukaryotic)	1.93	0.011749	2,73E-01	-2.449	DLD,DLST,FH,MDH1,SDHC,SUCLA2	6
Adrenomedullin signaling pathway	1.77	0.0169824	1,39E-01	-2.449	ADCY3,AKT3,BCL2,CALM1 (includes others),CEBPB,CRCP,GPR37,GUCY1A1,GUCY1B1,ITPR2,KCNN4,MAPK1,MAPK9,MYLK,MYLK3,NFKB1,NRAS,NT5C,PIK3CB,PIK3R1,PLCB1,PRKACB,PRKAG2,PRKAR2A,RAP2A,RRAS,TFAP2E	27
Tryptophan Degradation III (Eukaryotic)	1.58	0.0263027	2,31E-01	-2.449	ACAT1,ACAT2,HACD2,HADH,HADHB,PARK7	6
MSP-RON Signaling In Cancer Cells Pathway	1.85	0.0141254	1,51E-01	-2.4	AKT3,ATF2,ATF4,CTNNB1,ELF1,ELF2,ITGA6,LEF1,MAPK1,MTOR,NFKB1,NRAS,PIK3CB,PIK3R1,RAP2A,RRAS,TCF4,VEGFB,YWHAB,YWHAH,YWHAQ	21
P2Y Purigenic Receptor Signaling Pathway	2.41	0.00389045	1,67E-01	-2.357	ADCY3,AKT3,ATF2,ATF4,GNAI3,GNG10,GNG11,GNG12,GUCY1A1,GUCY1B1,MAPK1,NFKB1,NRAS,PIK3CB,PIK3R1,PLCB1,PRKACB,PRKAG2,PRKAR2A,PRKCQ,RAP2A,RRAS	22
UVB-Induced MAPK Signaling	1.37	0.042658	1,73E-01	-2.333	EIF4E,EIF4EBP1,MAPK1,MAPK9,MTOR,PIK3CB,PIK3R1,PRKCQ,RPS6KA5	9
NGF Signaling	1.39	0.040738	1,43E-01	-2.324	AKT3,ATF2,ATF4,CDC42,CHUK,CRK,MAPK1,MAPK9,NFKB1,NRAS,PIK3CB,PIK3R1,RAP2A,ROCK1,ROCK2,RPS6KA5,RRAS	17
ERK5 Signaling	1.47	0.0338844	1,62E-01	-2.309	ATF2,ATF4,GNA12,IL6ST,NRAS,RAP2A,RPS6KA5,RRAS,WNK1,YWHAB,YWHAH,YWHAQ	12
PI3K/AKT Signaling	2.42	0.00380189	1,52E-01	-2.236	AKT3,BCL2,CHUK,CTNNB1,EIF4E,EIF4EBP1,HSP90AA1,IFNLR1,IL17RD,IL6ST,ITGA1,ITGA2,ITGA6,ITGAV,ITGB2,ITGB5,LIMS1,MAPK1,MTOR,NFKB1,NFKBIE,NRAS,PIK3CB,PIK3R1,PPP2CB,RAP2A,RRAS,YWHAB,YWHAH,YWHAQ	30
RAN Signaling	1.82	0.0151356	2,94E-01	-2.236	CSE1L,KPNA2,KPNA3,RAN,XPO1	5
γ-linolenate Biosynthesis II (Animals)	1.61	0.0245471	2,63E-01	-2.236	ACSL3,ACSL4,CYB5A,FADS1,FADS2	5
Methionine Degradation I (to Homocysteine)	1.36	0.0436516	2,27E-01	-2.236	AHCYL2,MAT2B,PRMT3,PRMT5,SUV39H2	5
ID1 Signaling Pathway	3.91	0.000123027	1,75E-01	-2.197	ABI1,AKT3,ATAD5,AURKA,BCL2,BCL3,BIRC5,BMPR1A,BMPR1B,CAV1,CDC20,CDKN2A,CHRNA5,CHRNE,CTNNB1,CUL3,E2F1,FGFR2,KIF11,MAPK1,MCAM,NFKB1,NRAS,PARK7,PIK3CB,PIK3R1,RAP2A,REST,RNF125,RRAS,SMAD1,STMN3,TGFBR2,USP1,VEGFB	35
Senescence Pathway	5.25	5.62341e-06	1,73E-01	-2.143	AKT3,ANAPC10,ASXL2,CALM1 (includes others),CAT,CCNB1,CCNB2,CDC25A,CDC27,CDK1,CDKN2A,CEBPB,CHEK1,CHUK,DHCR24,DLAT,DLD,E2F1,E2F2,E2F7,E2F8,EIF4E,EIF4EBP1,ELF1,ELF2,ITPR2,KAT2B,MAPK1,MRE11,MTOR,NBN,NFATC2,NFKB1,NRAS,PARP1,PDHB,PHF19,PIK3CB,PIK3R1,PPP2CB,PPP3CA,PPP3CB,RAP2A,RB1,RBL1,RPS6KA5,RRAS,SAA4,SMAD1,TGFBR2,YPEL3	51
Mitotic Roles of Polo-Like Kinase	7.69	2.04174e-08	3,44E-01	-2.138	ANAPC10,CCNB1,CCNB2,CDC20,CDC25A,CDC27,CDC7,CDK1,ESPL1,FBXO5,HSP90AA1,KIF11,KIF23,PKMYT1,PLK1,PLK4,PPP2CB,PRC1,PTTG1,RAD21,SMC1A,SMC3	22
Cyclins and Cell Cycle Regulation	3.81	0.000154882	2,26E-01	-2.138	CCNA1,CCNB1,CCNB2,CDC25A,CDK1,CDKN2A,CDKN2C,CUL1,E2F1,E2F2,E2F7,E2F8,PPP2CB,RB1,RBL1,SKP1,SKP2,SUV39H1,TFDP1	19
Role of BRCA1 in DNA Damage Response	11.4	3.98107e-12	3,75E-01	-2.132	ARID1A,ATRIP,BLM,BRCA1,BRCA2,BRCC3,CHEK1,E2F1,E2F2,E2F7,E2F8,FAAP24,FANCD2,FANCM,HLTF,MDC1,MLH1,MRE11,MSH2,NBN,PBRM1,PLK1,POU2F1,RAD51,RB1,RBBP8,RBL1,RFC2,RFC3,RPA1	30
HER-2 Signaling in Breast Cancer	1.94	0.0114815	1,39E-01	-2.132	AKT3,BIRC5,CDC42,CHUK,CYB5A,ELF1,ELF2,ITGB2,ITGB5,MAPK1,MTOR,NDC1,NFKB1,NFKBIE,NRAS,NUP153,NUP155,NUP160,NUP205,NUP37,NUP58,NUP93,NUP98,PGR,PIK3CB,PIK3R1,PRKCQ,RAP2A,RB1,RBL1,RRAS	31
Mismatch Repair in Eukaryotes	4.06	8.70964e-05	4,44E-01	-2.121	EXO1,FEN1,MLH1,MSH2,PCNA,RFC2,RFC3,RPA1	8
α-Adrenergic Signaling	2.16	0.00691831	1,7E-01	-2.121	ADCY3,CALM1 (includes others),GNA12,GNAI3,GNG10,GNG11,GNG12,GUCY1A1,GUCY1B1,ITPR2,MAPK1,NRAS,PRKACB,PRKAG2,PRKAR2A,PRKCQ,RAP2A,RRAS	18
IL-1 Signaling	1.9	0.0125893	1,67E-01	-2.121	ADCY3,CHUK,GNA12,GNAI3,GNG10,GNG11,GNG12,GUCY1A1,GUCY1B1,MAPK1,MAPK9,NFKB1,NFKBIE,PRKACB,PRKAG2,PRKAR2A	16
Antiproliferative Role of Somatostatin Receptor 2	1.82	0.0151356	1,76E-01	-2.121	GNG10,GNG11,GNG12,GUCY1A1,GUCY1B1,MAPK1,NOS1,NRAS,NT5C,PIK3CB,PIK3R1,RAP2A,RRAS	13
MIF Regulation of Innate Immunity	1.37	0.042658	1,82E-01	-2.121	MAPK1,MAPK9,NFKB1,NFKBIE,PLA2G3,PLA2G4A,PLA2G4D,PLA2G4F	8
Glioma Signaling	2.86	0.00138038	1,8E-01	-2.111	AKT3,CALM1 (includes others),CDKN2A,CDKN2C,E2F1,E2F2,E2F7,E2F8,IDH1,IGF2R,MAPK1,MTOR,NRAS,PIK3CB,PIK3R1,PRKCQ,RAP2A,RB1,RBL1,RRAS,SUV39H1,TFDP1	22
Renal Cell Carcinoma Signaling	2	0.01	1,79E-01	-2.111	AKT3,CDC42,CRK,CUL2,FH,MAPK1,NRAS,PAK5,PIK3CB,PIK3R1,RAP2A,RAPGEF1,RRAS,UBB	14
ILK Signaling	1.49	0.0323594	1,33E-01	-2.041	AKT3,ATF2,ATF4,CDC42,CFL2,CTNNB1,DSP,FERMT2,ITGB2,ITGB5,LEF1,LIMS1,MAPK1,MAPK9,MTOR,MYH10,MYL6,NFKB1,PARVB,PIK3CB,PIK3R1,PPP2CB,RHOU,RPS6KA5,RSU1,VEGFB	26
Acetyl-CoA Biosynthesis I (Pyruvate Dehydrogenase Complex)	3.06	0.000870964	6,67E-01	-2	DBT,DLAT,DLD,PDHB	4
Endocannabinoid Developing Neuron Pathway	2.99	0.00102329	1,81E-01	-2	ADCY3,AKT3,ATF2,ATF4,BRCA1,CTNNB1,GNAI3,GNG10,GNG11,GNG12,GUCY1A1,GUCY1B1,MAPK1,MAPK9,MTOR,NRAS,PIK3CB,PIK3R1,PRKACB,PRKAG2,PRKAR2A,RAP2A,RRAS	23
Ketolysis	2.45	0.00354813	0.5	-2	ACAT1,ACAT2,HADHB,OXCT1	4
Leucine Degradation I	2.23	0.00588844	4,44E-01	-2	ACADM,BCAT1,MCCC1,MCCC2	4
Oleate Biosynthesis II (Animals)	2.04	0.00912011	0.4	-2	ALDH6A1,CYB5A,FADS1,FADS2	4
Ketogenesis	1.88	0.0131826	3,64E-01	-2	ACAT1,ACAT2,HADHB,HMGCS1	4
Xenobiotic Metabolism AHR Signaling Pathway	1.6	0.0251189	1,65E-01	-1.941	ALDH1A1,ALDH2,ALDH4A1,ALDH5A1,ALDH6A1,ALDH7A1,ALDH9A1,GSTO1,HSP90AA1,MGST1,NFKB1,NRIP1,PTGES3	13
FLT3 Signaling in Hematopoietic Progenitor Cells	1.52	0.0301995	1,6E-01	-1.941	AKT3,ATF2,ATF4,EIF4E,EIF4EBP1,MAPK1,MTOR,NRAS,PIK3CB,PIK3R1,RAP2A,RPS6KA5,RRAS	13
VEGF Family Ligand-Receptor Interactions	1.4	0.0398107	1,55E-01	-1.941	AKT3,MAPK1,NRAS,PIK3CB,PIK3R1,PLA2G3,PLA2G4A,PLA2G4D,PLA2G4F,PRKCQ,RAP2A,RRAS,VEGFB	13
LPS-stimulated MAPK Signaling	1.37	0.042658	1,53E-01	-1.941	ATF2,CDC42,CHUK,MAPK1,MAPK9,NFKB1,NFKBIE,NRAS,PIK3CB,PIK3R1,PRKCQ,RAP2A,RRAS	13
Estrogen-mediated S-phase Entry	5.14	7.24436e-06	4,23E-01	-1.897	CCNA1,CDC25A,CDK1,E2F1,E2F2,E2F7,E2F8,RB1,RBL1,SKP2,TFDP1	11
PCP (Planar Cell Polarity) Pathway	2.15	0.00707946	0.2	-1.897	ATF2,FZD5,FZD6,JUND,LGR4,MAPK9,NDP,PFN2,PRICKLE1,ROCK1,ROCK2,VANGL1	12
Noradrenaline and Adrenaline Degradation	1.8	0.0158489	2,33E-01	-1.89	ADH5,ALDH1A1,ALDH2,ALDH4A1,ALDH7A1,ALDH9A1,MAOB	7
MIF-mediated Glucocorticoid Regulation	1.39	0.040738	1,94E-01	-1.89	MAPK1,NFKB1,NFKBIE,PLA2G3,PLA2G4A,PLA2G4D,PLA2G4F	7
Ovarian Cancer Signaling	5.03	9.33254e-06	2,05E-01	-1.807	AKT3,APC,BCL2,BRCA1,BRCA2,CDKN2A,CTNNB1,E2F1,E2F2,FZD5,FZD6,LEF1,MAPK1,MLH1,MMP7,MSH2,MTOR,NRAS,PIK3CB,PIK3R1,PRKACB,PRKAG2,PRKAR2A,RAD51,RAP2A,RB1,RBL1,RRAS,SUV39H1,TCF4,TFDP1,VEGFB	32
NF-κB Activation by Viruses	2.39	0.0040738	1,92E-01	-1.807	AKT3,CHUK,CXCR5,ITGA2,ITGA6,ITGAV,MAPK1,NFKB1,NFKBIE,NRAS,PIK3CB,PIK3R1,PRKCQ,RAP2A,RRAS	15
ATM Signaling	5.73	1.86209e-06	2,53E-01	-1.789	ATF2,ATF4,BLM,BRCA1,CBX3,CBX5,CCNB1,CCNB2,CDC25A,CDK1,CHEK1,FANCD2,HP1BP3,MAPK9,MDC1,MRE11,NBN,PPP2CB,RAD51,RBBP8,RNF8,SMC1A,SMC2,SMC3,SUV39H1	25
Small Cell Lung Cancer Signaling	1.99	0.0102329	1,7E-01	-1.667	AKT3,BCL2,CHUK,E2F1,E2F2,NFKB1,NFKBIE,NOS1,PIAS3,PIK3CB,PIK3R1,RB1,RBL1,SKP2,SUV39H1,TFDP1	16
Non-Small Cell Lung Cancer Signaling	1.69	0.0204174	1,61E-01	-1.667	AKT3,CDKN2A,E2F1,E2F2,ITPR2,MAPK1,NRAS,PIK3CB,PIK3R1,RAP2A,RB1,RBL1,RRAS,SUV39H1,TFDP1	15
Neuregulin Signaling	1.51	0.030903	1,48E-01	-1.667	AKT3,CRK,ERBB4,HSP90AA1,ITGA1,ITGA2,ITGA6,ITGAV,ITGB2,ITGB5,MAPK1,MTOR,NRAS,PIK3R1,PRKCQ,RAP2A,RRAS	17
Putrescine Degradation III	2.54	0.00288403	3,53E-01	-1.633	ALDH1A1,ALDH2,ALDH4A1,ALDH7A1,ALDH9A1,MAOB	6
Tryptophan Degradation X (Mammalian, via Tryptamine)	2.27	0.00537032	3,16E-01	-1.633	ALDH1A1,ALDH2,ALDH4A1,ALDH7A1,ALDH9A1,MAOB	6
Ethanol Degradation IV	2.15	0.00707946	0.3	-1.633	ALDH1A1,ALDH2,ALDH4A1,ALDH7A1,ALDH9A1,CAT	6
Dopamine Degradation	1.74	0.018197	2,5E-01	-1.633	ALDH1A1,ALDH2,ALDH4A1,ALDH7A1,ALDH9A1,MAOB	6
Ethanol Degradation II	1.43	0.0371535	2,14E-01	-1.633	ADH5,ALDH1A1,ALDH2,ALDH4A1,ALDH7A1,ALDH9A1	6
Aryl Hydrocarbon Receptor Signaling	2.79	0.00162181	1,7E-01	-1.5	ALDH1A1,ALDH2,ALDH4A1,ALDH5A1,ALDH6A1,ALDH7A1,ALDH9A1,CCNA1,CDKN2A,CHEK1,DHFR,E2F1,GSTO1,HSP90AA1,MAPK1,MED1,MGST1,NFIA,NFKB1,NRIP1,POLA1,PTGES3,RB1,RBL1,TFDP1	25
eNOS Signaling	1.54	0.0288403	1,41E-01	-1.414	ADCY3,AKT3,CALM1 (includes others),CAV1,CCNA1,CHRNA5,CHRNE,GUCY1A1,GUCY1B1,HSP90AA1,HSPA4,HSPA8,ITPR2,LPAR3,PIK3CB,PIK3R1,PRKACB,PRKAG2,PRKAR2A,PRKCQ,VEGFB	21
Endometrial Cancer Signaling	1.37	0.042658	1,67E-01	-1.414	AKT3,CTNNB1,LEF1,MAPK1,MLH1,NRAS,PIK3CB,PIK3R1,RAP2A,RRAS	10
Histamine Degradation	2.37	0.0042658	3,85E-01	-1.342	ALDH1A1,ALDH2,ALDH4A1,ALDH7A1,ALDH9A1	5
Fatty Acid α-oxidation	1.94	0.0114815	3,12E-01	-1.342	ALDH1A1,ALDH2,ALDH4A1,ALDH7A1,ALDH9A1	5
Protein Kinase A Signaling	3.25	0.000562341	1,42E-01	-1.298	ADCY3,AKAP11,AKAP13,AKAP5,ANAPC10,ATF2,ATF4,CALM1 (includes others),CDC14B,CDC25A,CDC27,CDKN3,CHUK,CTNNB1,DUSP11,DUSP18,DUSP4,ENPP1,GNAI3,GNG10,GNG11,GNG12,GUCY1A1,GUCY1B1,IHH,ITPR2,LEF1,MAPK1,MPPED2,MYH10,MYL6,MYLK,MYLK3,NFATC2,NFKB1,NFKBIE,PALM2AKAP2,PDE12,PLCB1,PPP3CA,PPP3CB,PRKACB,PRKAG2,PRKAR2A,PRKCQ,PTPN13,PTPRG,PTPRJ,PTPRK,ROCK1,ROCK2,TCF4,TGFBR2,YWHAB,YWHAH,YWHAQ	56
Regulation of eIF4 and p70S6K Signaling	1.78	0.0165959	1,42E-01	-1.265	AGO1,AKT3,EIF1AX,EIF2S1,EIF4E,EIF4EBP1,EIF4EBP2,EIF4G1,EIF4G2,ITGA1,ITGA2,ITGA6,ITGAV,ITGB2,ITGB5,MAPK1,MT-TM,MTOR,NRAS,PAIP2,PIK3CB,PIK3R1,PPP2CB,RAP2A,RRAS	25
Angiopoietin Signaling	1.39	0.040738	1,58E-01	-1.265	AKT3,BIRC5,CHUK,CRK,NFKB1,NFKBIE,NRAS,PAK5,PIK3CB,PIK3R1,RAP2A,RRAS	12
Pancreatic Adenocarcinoma Signaling	2.76	0.0017378	1,77E-01	-1.155	AKT3,BCL2,BIRC5,BRCA2,CDC42,CDKN2A,E2F1,E2F2,E2F7,E2F8,MAPK1,MAPK9,NFKB1,PIK3CB,PIK3R1,RAD51,RB1,RBL1,SUV39H1,TFDP1,TGFBR2,VEGFB	22
PEDF Signaling	2.08	0.00831764	1,79E-01	-1.069	AKT3,BCL2,CHUK,MAPK1,NFKB1,NFKBIE,NRAS,PIK3CB,PIK3R1,RAP2A,ROCK1,ROCK2,RRAS,TCF12,TCF4	15
Melanoma Signaling	1.88	0.0131826	0.2	-1	AKT3,CDKN2A,E2F1,MAPK1,NRAS,PIK3CB,PIK3R1,RAP2A,RB1,RRAS	10
Inhibition of Angiogenesis by TSP1	1.65	0.0223872	2,19E-01	-1	AKT3,GUCY1A1,GUCY1B1,MAPK1,MAPK9,SDC2,TGFBR2	7
Ferroptosis Signaling Pathway	2.99	0.00102329	1,81E-01	-0.853	ACSL4,ATF4,BECN1,FANCD2,GCH1,H2AZ1,H2AZ2,HMGCR,LPCAT3,MAPK1,NCOA4,NRAS,PRKAG2,RAP2A,RB1,RBL1,RRAS,SLC1A5,SLC39A14,SLC39A8,TFRC,WWTR1,YAP1	23
AMPK Signaling	1.32	0.047863	1,24E-01	-0.728	AK4,AKT3,ARID1A,ATF2,ATF4,CHRNA5,CHRNE,EEF2K,EIF4EBP1,ELAVL1,FASN,GNA12,GNAI3,GNG10,GNG11,GNG12,HLTF,HMGCR,KAT2B,MAPK1,MTOR,PBRM1,PIK3CB,PIK3R1,PPM1B,PPM1H,PPP2CB,PRKACB,PRKAG2,PRKAR2A	30
Regulation of Cellular Mechanics by Calpain Protease	1.57	0.0269153	1,59E-01	-0.707	CCNA1,CDK1,ITGA1,ITGA2,ITGA6,ITGAV,ITGB2,ITGB5,MAPK1,NRAS,RAP2A,RB1,RRAS,TLN2	14
Huntington's Disease Signaling	1.92	0.0120226	1,33E-01	-0.535	AKT3,ATF2,ATF4,ATP5F1A,ATP5F1E,ATP5MC1,ATP5PB,CASP2,CLTC,GNG10,GNG11,GNG12,HAP1,HSPA4,HSPA8,MAPK1,MAPK9,MTOR,NSF,PIK3CB,PIK3R1,PLCB1,POLR2G,PRKCQ,PSMA1,PSMA2,PSMA5,PSMA7,PSMC3,PSMD1,PSMD14,PSMD2,PSME3,REST,SDHC,SNCA,UBB	37
Inhibition of ARE-Mediated mRNA Degradation Pathway	1.48	0.0331131	1,38E-01	-0.535	AGO1,AKT3,CNOT7,EXOSC2,MAPK1,PPP2CB,PRKACB,PRKAG2,PRKAR2A,PSMA1,PSMA2,PSMA5,PSMA7,PSMC3,PSMD1,PSMD14,PSMD2,PSME3,YWHAB,YWHAH,YWHAQ,ZFP36L2	22
BAG2 Signaling Pathway	2.23	0.00588844	1,85E-01	-0.378	BAG2,HSP90AA1,HSPA4,HSPA8,MAPK1,NFKB1,PSMA1,PSMA2,PSMA5,PSMA7,PSMC3,PSMD1,PSMD14,PSMD2,PSME3	15

## Sheet: upregulated
Ingenuity Canonical Pathways	-log(p-value)	p-value	Ratio	z-score	Molecules	genes
RHOGDI Signaling	1.41	0.0389045	1,28E-01	3.638	ACTR2,ARHGAP35,ARPC4,ARPC5,CDC42,CDH2,CFL2,GNA12,GNAI3,GNG10,GNG11,GNG12,ITGA1,ITGA2,ITGA6,ITGAV,ITGB2,ITGB5,MYH10,MYL6,PAK5,PIKFYVE,PIP5K1B,RDX,RHOU,ROCK1,ROCK2,WASF1	28
PTEN Signaling	2.67	0.00213796	1,67E-01	3.441	AKT3,BCL2,BMPR1A,BMPR1B,CDC42,CHUK,CNKSR3,FGFR2,IGF2R,ITGA1,ITGA2,ITGA6,ITGAV,ITGB2,ITGB5,MAGI3,MAPK1,NFKB1,NRAS,PIK3CB,PIK3R1,RAP2A,RRAS,TGFBR2,YWHAH	25
Granzyme A Signaling	2.37	0.0042658	1,97E-01	3.207	HMGB2,LMNB1,LMNB2,MBP,NDUFA4,NDUFA9,NDUFAB1,NDUFB3,NDUFB5,NDUFB6,NDUFS1,NME1,PARP1,XRCC6	14
Endocannabinoid Cancer Inhibition Pathway	1.9	0.0125893	1,51E-01	1.789	ADCY3,AKT3,ATF2,ATF4,CASP2,CTNNB1,GNAI3,GUCY1A1,GUCY1B1,LEF1,MAPK1,MTOR,NOS1,PIK3CB,PIK3R1,PRKACB,PRKAG2,PRKAR2A,ROCK1,ROCK2,TCF4,VEGFB	22
Cell Cycle: G2/M DNA Damage Checkpoint Regulation	9.22	6.0256e-10	4,2E-01	1.698	AURKA,BRCA1,CCNB1,CCNB2,CDK1,CDKN2A,CHEK1,CKS2,CUL1,KAT2B,PKMYT1,PLK1,PRKDC,SKP1,SKP2,TOP2A,TOP2B,TRIP12,YWHAB,YWHAH,YWHAQ	21
p53 Signaling	2.16	0.00691831	1,73E-01	1.069	AKT3,BBC3,BCL2,BIRC5,BRCA1,CDKN2A,CHEK1,CTNNB1,E2F1,KAT2B,MED1,PCNA,PIK3CB,PIK3R1,PRKDC,RB1,TIGAR	17
Cell Cycle: G1/S Checkpoint Regulation	2.61	0.00245471	2,09E-01	0.632	CDC25A,CDKN2A,CDKN2C,CUL1,E2F1,E2F2,E2F7,E2F8,RB1,RBL1,SKP1,SKP2,SUV39H1,TFDP1	14
PPARα/RXRα Activation	2.09	0.00812831	1,48E-01	0.471	ADCY3,ADIPOR2,BCL3,CAND1,CHUK,CKAP5,FASN,GOT2,GPD2,GUCY1A1,GUCY1B1,HSP90AA1,ITGB5,MAPK1,MED1,MED23,NFKB1,NFKBIE,NRAS,PLCB1,PRKACB,PRKAG2,PRKAR2A,RAP2A,RRAS,TGFBR2,TGS1	27
Semaphorin Neuronal Repulsive Signaling Pathway	1.66	0.0218776	1,45E-01	0.218	AKT3,CFL2,GUCY1A1,GUCY1B1,ITGA1,ITGA2,ITGA6,ITGAV,ITGB2,ITGB5,MYL6,PAK5,PIK3CB,PIK3R1,PRKACB,PRKAG2,PRKAR2A,ROCK1,ROCK2,RRAS,SMC3	21
Sirtuin Signaling Pathway	1.97	0.0107152	1,33E-01	0.2	ACLY,ATP5F1A,ATP5F1E,ATP5MC1,ATP5PB,BECN1,E2F1,GOT2,GTF3C2,LDHB,MAPK1,MTOR,NBN,NDUFA4,NDUFA9,NDUFAB1,NDUFB3,NDUFB5,NDUFB6,NDUFS1,NFKB1,PARP1,PGAM1,POLR1A,POLR1B,PRKDC,RBBP8,SDHC,SLC25A5,SUV39H1,TIMM8A,TOMM34,TOMM5,TUBA1B,TUBA1C,UQCRFS1,XRCC5,XRCC6	38
Role of CHK Proteins in Cell Cycle Checkpoint Control	6.36	4.36516e-07	3,28E-01	0	BRCA1,CDC25A,CDK1,CHEK1,CLSPN,E2F1,E2F2,E2F7,E2F8,HUS1,MDC1,MRE11,NBN,PCNA,PLK1,PPP2CB,RFC2,RFC3,RPA1	19
MYC Mediated Apoptosis Signaling	1.88	0.0131826	0.2	0	BBC3,BCL2,CASP2,CDKN2A,CHUK,CRADD,NFKB1,PRKACB,PRKAG2,PRKAR2A	10
CLEAR Signaling Pathway	1.65	0.0223872	1,28E-01	0	AKT3,ATF2,ATF4,ATP6V0D1,ATP6V1A,ATP6V1C1,ATP6V1H,BECN1,BMPR1A,BMPR1B,FGFR2,GBA,GLA,GNS,IGF2R,ITPR2,M6PR,MAPK1,MAPK9,MID1,MTOR,NRAS,PPP2CB,PPP3CA,PPP3CB,PRKAG2,PRKCQ,RAP2A,RRAGA,RRAS,SLC36A1,TGFBR2,VPS26A,YWHAB,YWHAH,YWHAQ	36
Unfolded protein response	1.53	0.0295121	1,57E-01	0	ATF4,BCL2,CEBPB,CEBPD,CEBPZ,DNAJA4,DNAJC14,ERO1B,HSPA4,HSPA8,HSPH1,MBTPS2,PDIA6,VCP	14
